# Supplementary material for: Lowering the thermal noise barrier in functional brain mapping with magnetic resonance imaging
Source: Nat Commun. 2021 Aug 30;12:5181. doi: 10.1038/s41467-021-25431-8 (PMC8405721; doi:10.1038/s41467-021-25431-8)
Supplement: Supplementary file 3 — Source Data [file 41467_2021_25431_MOESM3_ESM.xlsx]

## Sheet: Figure3
Figure 3 - single voxels, single runs T values (target > 0), PSC estimates to target condition, single strial std of PSC estimates to target condition,for S1 and S2 for NORDIC and Standard images (Panels A, B, C, E, F)
S1
		NORDIC Ts									NORDIC PSC								NORDIC single trials std								Standard Ts								Standard PSC								Standard single trials std
		runs	1	2	3	4	5	6			1	2	3	4	5	6			1	2	3	4	5	6			1	2	3	4	5	6			1	2	3	4	5	6			1	2	3	4	5	6
	voxels:
	1		16.4704	14.1939	12.2967	10.0647	9.47832	11.4425			15.1512	14.2061	10.2403	12.9026	11.6871	12.4249			1.7977	1.65091	0.824184	0.932208	0.947503	1.07225			9.0768	8.41383	6.75434	8.16618	6.33269	7.34348			16.3694	17.5259	13.4475	16.5644	12.8873	13.3524			3.31101	1.57428	1.27956	0.813642	1.89721	3.13421
	2		8.98634	9.27101	9.85903	5.80794	8.50445	8.41877			6.78032	5.93343	5.75627	4.25308	5.92053	7.21155			0.285412	0.860711	0.340443	1.13086	0.566164	2.09211			5.80653	4.8098	4.73239	2.54279	4.3161	4.5302			7.95253	6.72047	6.37001	3.60567	6.57805	6.86224			0.293062	1.015	1.01061	2.07155	2.32925	2.54464
	3		11.59	12.0934	12.7541	15.1302	13.1753	14.7261			9.99942	11.7661	9.92786	12.9176	11.1399	14.0505			1.13783	1.33878	1.08116	2.24507	0.658831	1.583			7.45233	6.00988	6.84025	7.45524	8.26469	7.10044			10.9152	10.4836	9.93787	10.7309	10.7941	12.3719			2.08206	1.25167	1.118	2.29146	2.16844	1.5319
	4		8.09527	5.03708	9.30782	6.64708	7.793	8.75642			8.22755	4.72656	6.75963	6.29272	8.64986	6.46901			0.758163	1.25372	1.10623	2.83001	2.42032	1.1221			4.71024	2.56469	3.31783	3.29018	3.35114	3.04945			7.54259	4.26694	5.00688	5.24203	5.70796	4.49937			2.17679	1.30807	2.19943	2.99729	3.08548	2.95375
	5		10.2927	14.9521	11.0973	9.84922	14.5109	11.139			9.32581	11.0446	6.62381	7.5988	9.80417	8.89767			1.31891	0.86284	1.85166	0.973657	1.55051	0.479947			4.993	7.78435	4.7301	5.2952	7.85705	7.03341			7.2789	9.26839	5.13666	6.41025	8.30083	7.5968			0.370813	1.27391	2.10404	1.66147	2.182	1.24614
	6		11.6327	4.45923	5.86766	6.62561	8.71107	7.46333			12.1474	6.00401	6.13681	10.2207	10.4817	8.05531			0.949548	2.36918	0.525781	4.40466	2.26256	0.815179			5.7827	3.40462	3.32304	3.55043	5.60583	4.61593			10.1306	6.59927	6.38916	7.69342	10.0216	7.09508			2.87912	2.52823	0.805293	5.07882	2.55843	2.38473
	7		4.18993	2.27916	2.84221	5.01211	4.67502	5.31801			2.71274	1.69156	1.66994	3.29054	3.82686	3.63264			1.3711	1.00123	0.876998	1.60482	0.313519	0.26626			2.20061	1.27208	0.841093	2.82994	2.58638	4.24201			2.659	1.68175	1.16808	3.88832	3.3508	5.41522			2.44028	2.14471	1.16089	1.28146	0.815342	1.85777
	8		7.53136	8.91271	8.82369	9.35425	9.46786	8.89676			6.70079	7.54739	7.95551	8.96906	8.1174	6.929			0.808652	1.74648	2.50239	1.49834	1.9061	1.04219			4.96075	4.60756	5.08648	5.48828	4.601	5.09633			7.16243	6.51884	6.84035	7.87019	6.3936	6.10414			0.746683	1.67321	3.16275	2.4671	3.32509	1.02058
	9		3.2361	7.01279	5.5878	7.22616	8.99493	7.26427			4.45267	4.65004	3.68462	5.44075	7.80965	5.45122			2.15986	1.23526	0.860403	0.771341	1.6051	0.991715			3.09171	4.65858	4.11651	5.97342	5.83012	5.84768			5.86876	6.17416	4.93054	7.61053	8.30876	7.41536			2.53055	2.28439	0.78312	0.312203	2.55065	0.570617
	10		5.73002	10.4841	6.70099	8.0529	8.96905	11.6069			4.2307	7.82936	4.15985	5.1443	6.14525	7.67358			0.93696	2.10257	0.497351	0.36599	2.03267	0.371776			4.90873	8.21234	6.26784	6.56056	7.24207	8.11046			5.70107	9.57535	6.28499	6.82544	8.28781	9.33885			2.27644	2.82351	0.531754	1.29017	2.34979	1.1626
	11		13.2048	9.04742	6.4424	11.8381	8.7391	9.64437			10.6091	7.7675	4.68938	8.82666	6.40459	7.64781			0.626718	0.61249	1.25557	1.44369	0.827184	1.08872			8.43249	5.88604	4.58265	6.97724	4.5251	5.82864			11.9129	7.13663	6.1757	7.62376	5.55772	7.98131			2.27869	0.321467	0.997019	2.0831	0.330073	2.64989
	12		13.2873	13.0634	13.4393	13.6827	14.3487	13.0211			22.1594	16.765	15.6736	14.1387	17.696	14.8477			3.02854	2.63784	1.58745	1.50809	3.43063	0.296171			9.70316	9.98448	8.27354	8.50656	8.90581	7.7703			19.0757	15.594	13.9725	13.318	15.9164	11.4654			3.59019	2.13832	2.42198	2.4692	2.82251	2.66781
	13		10.202	14.4434	10.2947	12.7657	8.0133	10.065			7.9894	12.694	7.74596	9.13693	5.55487	6.50667			1.17915	1.45843	0.585728	0.486763	1.12356	0.672236			6.58386	8.91144	6.21274	8.52524	5.73533	7.64959			8.69475	12.9293	7.75385	9.98943	6.66888	8.22923			1.23247	1.82719	1.83451	0.917781	1.25832	2.02012
	14		10.3752	7.80281	10.7605	7.00635	10.1097	9.46587			7.1004	5.09557	7.70485	5.11958	7.87666	7.31229			0.830609	1.5017	0.812015	0.877508	2.38395	0.371245			6.3941	5.22828	6.62845	4.30229	6.91436	6.25534			7.57137	6.0639	7.703	4.8125	8.89258	7.3848			1.37995	1.79781	1.16851	0.821394	2.38538	1.22151
	15		13.3241	16.8399	14.0117	14.5392	15.7162	14.8856			13.1521	15.3469	14.7356	15.3354	15.268	14.3109			3.26298	1.65529	0.882817	1.80519	3.15331	0.932863			10.2494	11.9856	10.7938	12.214	13.1237	10.7435			14.4082	16.4065	15.3101	16.4935	16.8276	16.4637			4.63565	1.15748	0.139684	2.01903	3.44884	2.60445
	16		11.6998	13.8265	13.2162	10.509	11.4098	9.20422			12.5407	11.0599	10.5644	7.99208	6.66429	7.95055			0.654839	1.13044	0.613471	2.28171	0.791557	0.492597			7.53762	8.86206	9.22593	7.34928	7.54256	6.1209			13.0382	12.3105	12.3471	9.8607	8.42911	9.23738			1.45011	0.515196	0.456523	3.78709	1.08377	1.0344
	17		6.35407	5.53459	6.60775	5.60565	4.781	3.5473			6.20285	5.06168	5.81602	5.51825	6.20021	3.2061			0.557228	0.94581	2.30401	1.9141	1.28764	0.7621			2.93809	2.99995	1.81005	2.35492	3.61297	2.72796			5.48459	6.34669	3.35876	4.77129	7.42159	5.16322			0.193135	1.79075	5.05595	4.46504	2.13127	0.679019
	18		12.3024	14.3338	14.067	12.4582	12.8769	12.2796			12.0526	12.0756	11.8924	11.5569	11.5207	8.33656			1.01799	1.27759	0.605991	0.945774	1.31311	0.898201			9.03153	8.55403	8.85072	7.95384	8.06615	6.50185			11.7626	11.8734	11.326	10.9957	10.7934	7.93658			0.245203	3.2465	0.862289	0.424111	1.57612	0.93024
	19		9.67933	10.4296	10.9289	12.1578	10.2202	9.90497			14.8324	11.2801	13.4909	14.3471	13.7503	11.0209			2.30074	0.280781	0.443513	0.841502	3.36196	1.80208			5.76654	5.22694	5.2501	7.59104	5.67014	5.22505			15.4033	9.71632	10.9053	15.258	11.3355	9.56786			3.75048	2.90313	0.782818	0.871144	4.80071	1.92789
	20		6.41804	10.0179	7.71646	5.82424	6.09104	8.55624			5.41165	8.21082	4.48785	4.3645	4.76947	5.75879			1.87839	1.55414	0.799229	0.816165	1.79162	0.656263			4.77171	7.05675	4.54531	4.74396	4.57565	4.94663			6.89583	9.09619	5.45253	5.40907	5.22884	5.95729			1.57996	1.27647	2.14492	1.04574	2.61777	0.6897
	21		3.83956	8.6822	9.65189	7.65253	4.6883	7.18769			4.6514	6.07169	6.26811	6.20065	4.10664	6.37811			1.91925	0.550646	1.30219	2.32537	1.24178	0.580455			1.64312	3.85574	4.57931	3.45925	2.1798	2.91235			3.16626	5.87758	5.83978	4.72816	3.04446	4.37685			2.36705	0.393727	2.89906	3.30649	0.854001	0.119448
	22		3.74038	11.0712	9.86027	7.42757	5.98469	6.80849			2.85522	8.00896	5.98058	4.62697	5.01408	4.57681			2.2023	1.44137	1.182	0.883497	2.94448	0.71023			3.21403	6.48744	5.22323	5.79402	4.03978	3.73996			4.03549	8.02678	6.7029	5.74271	5.13338	4.29338			1.82168	0.86504	0.557092	0.0774235	2.05038	2.12134
	23		5.30705	8.24275	5.67957	6.60304	6.00408	9.14604			7.0558	6.61365	5.38312	5.07997	5.48343	7.31523			2.05535	2.41733	2.23891	1.84558	2.11548	0.474069			2.26103	4.3939	3.69666	3.19155	3.3374	5.16544			4.02731	5.80809	5.3895	4.45361	5.38861	6.87486			2.73452	2.54119	2.20492	0.92043	2.62813	1.14138
	24		11.1355	9.19992	8.01614	6.40957	11.307	8.50499			14.0482	11.4508	8.97937	6.23022	12.5582	8.56721			2.23477	2.20009	1.33418	1.60018	4.07803	1.73457			6.9663	4.82515	4.25694	4.30228	6.77023	5.6235			10.0204	8.98863	6.81711	7.02742	11.5789	9.35678			1.90211	2.28112	2.03736	0.794518	4.41381	2.87855
	25		5.41681	5.06714	7.28736	10.9776	8.3794	9.07976			3.97293	4.7648	6.17491	10.0615	9.18512	8.9209			1.28567	1.36987	0.276098	1.45809	2.71044	0.710585			4.11732	4.67274	3.72725	6.76864	5.09066	4.94509			5.84753	7.49072	5.70195	10.945	8.0708	7.75923			1.01248	0.55501	1.87981	3.33702	3.88719	1.61708
	26		8.63716	12.7279	9.22206	11.4174	16.7368	10.04			10.9262	33.3933	21.8129	26.2706	37.4157	21.7582			1.0233	4.96383	1.15019	5.96038	8.67791	2.19434			6.82092	8.37592	4.97177	6.75744	8.47159	5.4161			19.0334	29.7029	17.5824	23.4223	29.7844	16.8982			2.53192	6.82246	4.166	8.78931	8.08669	1.87249
	27		9.30819	14.4669	10.6847	12.3066	12.6112	13.8039			10.0242	15.1793	11.9855	12.4492	14.6251	16.744			0.911046	2.65234	1.805	2.46176	4.32551	1.76798			6.83039	8.88313	7.59189	8.3496	9.05284	9.81739			11.1861	16.6947	14.5431	13.5982	16.1034	20.4494			1.50895	3.00682	3.35251	2.43324	3.54144	3.00112
	28		13.0555	14.0935	10.8921	9.90503	9.0879	10.5842			13.553	16.871	11.8224	14.4585	9.66858	12.9775			1.06536	2.26323	1.95164	1.77991	4.65835	1.01763			10.1017	9.91898	6.79443	7.0484	7.06433	8.08826			14.3118	15.4352	9.99304	12.4936	10.2133	12.1324			1.79752	3.91419	1.3149	0.763431	3.60481	0.329855
	29		9.74366	7.67191	8.13147	9.61824	7.21382	3.39947			6.23705	5.29164	5.28908	7.50641	5.77463	2.24872			0.646743	0.607292	1.00389	2.16663	1.6719	0.996401			4.39724	3.9362	5.49056	5.75392	5.01956	2.04086			5.87402	5.42165	6.82906	8.2321	7.3674	3.30556			0.930924	1.42458	1.14882	4.0789	1.57129	0.199388
	30		6.03268	2.78941	4.77106	6.181	10.7861	11.1665			4.60469	1.48311	3.01508	3.70169	6.72609	8.97719			2.96077	0.617548	0.31561	0.581416	0.682548	2.17474			4.6553	0.616383	2.63078	2.6314	3.59335	6.33914			5.93396	0.786926	3.24998	3.30556	4.41716	8.85359			4.27401	2.06983	1.60626	1.15307	0.949115	2.27835
	31		10.1122	12.5138	14.2834	11.257	13.9387	15.1499			11.9481	9.4774	10.1675	11.0161	15.0369	14.0327			0.713768	0.393976	1.80408	2.35848	1.72029	0.768843			5.90969	6.00402	7.60945	6.8145	8.03415	6.83886			10.1938	8.01653	9.42111	9.52794	12.3149	11.3974			1.64267	0.611515	2.06636	2.18455	2.51846	2.67519
	32		7.81875	3.40745	11.8906	5.12333	8.5785	7.21349			6.35309	2.25821	6.16197	3.42976	5.87886	3.58125			1.93081	0.519001	0.537902	0.874708	1.1213	1.37565			3.18923	1.53394	4.51802	1.82743	2.37729	2.1286			3.49956	1.78328	5.08391	2.11586	2.85526	2.49184			2.38275	1.53468	1.46212	1.60484	1.7587	1.17032
	33		4.63134	5.60829	6.30505	9.76553	5.57615	7.63306			2.8279	4.32559	5.32384	7.47493	4.7473	5.18292			1.11982	2.31682	2.16077	1.2942	0.348592	0.468421			2.52287	1.98863	3.3577	4.48309	2.83353	3.9733			2.98402	3.13943	5.15009	6.68373	4.0779	5.3797			1.69931	3.18366	3.81614	1.99843	0.952033	1.94252
	34		9.13503	9.2227	12.7938	12.8396	11.5734	11.9619			6.87215	8.40344	8.73123	9.21422	9.15022	9.16158			1.82352	1.57897	1.35443	0.860238	3.28543	0.993618			7.5471	7.19936	6.68548	8.36066	9.27598	7.68724			9.34706	9.60956	8.46407	10.0412	11.402	10.5599			1.51038	1.4669	2.03109	1.1262	4.0827	1.42801
	35		3.31429	6.4725	4.44523	4.52215	9.39819	8.05386			3.08455	7.2599	4.12389	5.06923	9.66589	7.92522			1.41976	0.52291	1.32643	1.89617	0.375024	0.695424			2.92322	4.23904	1.75975	2.35424	5.95685	3.77337			5.56259	7.44225	3.33813	4.09624	9.7773	6.87949			1.53486	1.42034	1.21921	1.96744	1.60644	1.85894
	36		5.33894	5.93368	6.40027	5.82071	4.76193	10.4192			5.29022	4.48309	3.62563	4.02066	3.06549	6.45543			2.9791	1.88037	1.02795	0.715134	0.564701	0.20722			2.6305	3.84005	3.61843	2.78742	3.26332	5.57217			5.05371	5.2962	4.16887	3.77953	3.84178	6.5414			4.97524	1.36547	0.82858	1.29668	0.895027	2.1452
	37		3.66584	4.75013	6.21152	6.34423	6.11011	9.10274			2.80165	3.67393	3.79051	5.90967	4.8085	5.29778			0.510643	1.4624	1.37408	1.34815	1.1639	0.878126			2.50903	3.51115	3.90586	3.77102	4.09306	4.99642			3.57945	4.71606	4.67955	5.41092	5.5347	5.97762			1.04784	1.56213	2.51846	1.24697	2.63597	0.849927
	38		9.63475	9.05645	5.09791	3.9559	8.00296	10.15			7.38823	6.77023	3.40239	2.80573	6.29218	6.22797			0.718568	0.642703	1.18506	1.68446	1.1521	0.520815			3.61466	3.74905	2.48409	2.06421	3.5793	4.79044			4.19913	4.71461	3.10258	2.34637	4.64151	5.15187			1.30259	1.32937	2.22865	1.74439	2.89415	0.497944
	39		10.6077	4.08472	7.82819	6.03191	4.7152	4.96768			10.8724	3.4893	5.645	4.51091	3.11896	3.56367			1.52948	1.37514	1.16411	1.26705	0.466562	0.440872			5.57274	2.39456	3.4648	3.03002	2.75913	3.24524			9.12767	3.26472	4.95317	3.8774	3.43732	4.27034			2.13398	1.36692	1.09028	2.38578	1.37288	0.926266
	40		3.19487	3.03784	3.83015	4.82118	5.74747	0.430669			3.35593	1.57109	1.9725	3.82564	4.10448	0.267487			1.33286	0.651415	1.35517	0.898485	0.899226	0.34708			0.818796	1.64819	1.56409	2.82177	3.13721	1.06631			1.3559	1.90932	1.90759	4.1382	4.21268	1.51591			1.00188	0.492872	1.59886	2.31306	0.82023	1.31523
	41		11.8857	11.9607	15.8977	11.3271	12.6612	15.8342			10.6417	12.65	12.9186	11.9132	14.1696	13.9662			0.827719	1.3331	2.75181	0.979261	3.23008	0.332551			8.72501	7.79059	8.4802	7.0057	9.28602	8.76387			12.5575	11.5526	10.6227	9.94484	13.3894	13.0363			0.713845	1.05834	2.70458	1.40528	2.23489	1.36437
	42		6.79395	12.6794	14.3288	8.17889	10.9168	11.3207			7.81703	12.1152	11.4783	7.51616	13.2013	11.4154			2.14445	2.59457	1.18536	0.983376	2.9811	3.21415			4.80459	7.95025	8.30095	6.03784	8.25126	7.23107			9.94919	13.8307	12.6845	9.03064	15.2926	13.4045			4.52717	4.28944	2.42554	1.67927	4.17395	3.80022
	43		8.6793	5.73122	4.07337	6.89334	6.79543	9.13331			5.14029	4.00533	2.49985	5.05344	5.46605	5.47942			0.649415	1.1945	0.960575	1.80058	1.15902	0.648951			4.44101	3.51635	1.35741	3.15232	2.51792	3.64785			5.79263	4.92554	1.71204	4.42448	3.80476	4.7571			0.343721	1.99434	1.90185	1.98034	0.837169	1.88307
	44		3.35332	5.1497	1.82827	5.74912	1.54565	4.77612			2.28146	3.0889	1.1281	3.73366	1.21191	3.00671			1.5208	1.07542	1.22335	0.749589	1.35932	0.17244			2.89771	1.96695	2.16543	2.90827	1.4386	2.99416			3.6106	2.52126	2.66678	3.44643	2.31927	3.92686			0.741444	3.06033	2.1899	0.57067	3.51275	1.54642
	45		12.2578	5.42	9.39114	4.7451	6.32244	9.56836			9.45062	5.22856	6.77924	4.15338	5.95381	7.36909			0.933655	1.62841	0.994086	1.56006	1.80339	1.12572			5.37834	1.79339	4.62476	2.22266	3.18995	3.84552			6.19324	3.03775	7.21091	3.50638	4.71761	5.38599			0.655344	2.43069	0.524251	2.11319	2.09132	0.916788
	46		9.30594	8.76481	8.4424	6.45521	7.48242	8.52304			7.91432	6.25888	7.27075	5.1738	5.55344	6.00586			1.01748	1.10901	0.309037	3.25562	0.594568	0.714857			5.84401	5.19906	4.5402	4.81947	4.53153	5.46205			7.57854	6.62248	7.08992	6.85193	6.20064	6.94112			2.1085	1.27785	0.865985	4.15981	0.745174	2.20875
	47		5.81373	6.49553	2.93456	7.52531	9.33159	8.407			4.08752	4.00958	1.74049	5.3632	7.3	5.51547			0.693154	0.803779	0.527675	2.28246	2.02704	0.835367			2.67621	2.51773	0.583654	3.42547	4.01556	3.49277			4.1774	3.32251	0.747589	4.07841	5.49135	5.10152			1.51786	0.810524	1.14732	2.85763	3.02927	2.31402
	48		10.8825	11.5461	13.6269	11.5512	9.83734	12.7944			11.6766	9.03571	12.1084	9.72913	8.61066	9.68394			0.78108	0.920492	0.601366	1.43995	1.60505	0.590495			6.61668	6.53054	7.41715	6.80699	6.6972	7.60493			11.3786	8.39313	10.0779	9.01653	8.13527	9.21567			2.70378	1.00262	1.37455	1.64721	1.57382	1.10238
	49		10.4066	12.6017	11.927	10.3735	9.05562	8.93468			11.0025	6.45493	7.89934	7.0168	6.18341	5.09958			1.08565	1.49579	1.27035	1.08149	0.266492	0.464162			7.91811	7.97916	7.95214	7.94725	6.92172	5.81589			11.8285	6.82414	8.08688	8.25285	6.92361	4.95595			1.58184	1.3457	1.59524	0.764019	0.685398	0.545745
	50		10.9946	11.148	12.1209	8.04135	7.33645	13.2666			8.16394	8.79889	8.37856	5.50769	5.60063	8.30756			0.486206	1.808	0.966698	0.944136	1.00888	0.470447			7.22168	7.90411	7.89187	5.91111	5.7137	8.5327			9.368	11.0832	9.77318	6.92531	7.40053	9.19241			0.622686	3.38568	0.622739	1.30988	1.09472	0.498401
	51		6.30813	4.03674	1.8718	4.19568	1.72159	5.13115			5.45015	3.19881	1.13765	3.87555	1.60468	2.9935			3.10123	1.80268	1.86215	0.929663	2.5454	1.06816			2.59186	1.88497	1.57744	1.91868	1.35869	1.69221			3.35268	2.62965	1.89224	2.99263	2.02681	2.1671			3.47128	1.66671	4.13962	0.894211	2.44886	2.05825
	52		2.77092	6.21566	4.33956	6.58808	2.93029	6.35492			2.0784	3.79004	2.36346	4.16501	1.80957	3.75533			1.72633	1.13724	0.326386	0.662084	0.29873	0.582927			2.27331	4.05565	1.99858	4.26153	2.08778	3.45673			2.38615	4.10754	2.2746	4.62279	2.17	4.00046			1.63849	1.05163	0.89735	1.22897	0.938956	1.32664
	53		12.4687	11.7565	10.6383	9.04711	13.9223	8.60063			9.23871	8.05179	6.89986	5.96815	9.20917	6.74991			0.967669	1.46696	1.27057	0.779207	2.11563	0.932692			8.43129	8.19608	6.6678	6.09702	9.53628	5.06712			8.48959	8.50261	6.61354	6.03105	8.36311	5.5676			1.45375	1.96212	2.55437	0.127956	1.99492	1.04907
	54		7.13617	8.04638	7.7856	5.79757	8.88477	7.2756			7.82402	5.58966	5.18719	4.74545	5.85175	5.10649			0.81368	0.637506	0.413587	0.348243	1.86862	0.726455			4.75717	4.49452	3.49519	2.75497	4.54435	3.75729			8.54228	6.5148	4.94815	4.42404	6.25922	5.03659			0.902759	1.10295	0.604915	1.73882	0.944357	1.54052
	55		8.73167	8.73315	7.86221	10.014	10.416	9.39607			5.57924	5.10829	4.95531	6.61752	6.50748	5.39641			0.810027	1.13871	0.374966	1.08451	1.73721	0.670088			5.26598	5.21133	5.51091	6.08696	5.89785	5.87179			6.59671	5.75917	5.58362	6.17265	6.38205	6.06905			1.18775	2.51602	0.436903	1.42688	2.303	0.783799
	56		9.64662	17.6755	12.1876	12.5059	10.6603	10.5867			9.52756	17.4622	10.7218	13.6092	11.755	9.90222			2.08589	1.29906	0.843284	2.7275	2.08181	0.616754			6.39405	11.5524	6.56205	7.67054	6.4317	5.00178			9.20647	14.9532	9.06822	12.7704	10.1574	8.1179			0.904018	1.64618	1.58328	3.75798	2.21319	1.03669
	57		0.798312	4.73596	7.15014	4.56436	4.09115	3.9152			0.639404	3.66278	5.55687	3.56183	2.92627	2.63177			1.60164	1.62683	0.9351	2.35746	0.854509	0.241638			0.667273	2.81942	3.93463	1.83465	2.76309	2.62807			1.07324	3.88397	5.81442	2.51074	3.75517	2.85526			5.36614	0.884466	1.68235	2.50521	2.33911	1.13869
	58		8.95722	9.20014	7.69534	11.8933	8.1915	7.94408			6.12805	5.03275	4.82677	7.90489	5.14697	5.00258			0.719273	0.744873	0.58219	1.06807	1.24318	0.853454			3.87965	3.85038	4.5754	6.41391	3.70345	4.56639			5.36588	4.14317	4.4926	7.07439	4.71356	4.69504			0.207948	1.70014	1.13808	2.79121	1.28106	1.84264
	59		7.24578	8.30084	10.9652	2.77229	9.11955	7.57841			7.48378	10.3449	9.84737	2.80182	9.4243	7.50838			2.59365	1.98857	2.56522	3.75914	1.48984	1.86722			3.63297	5.00026	6.34129	0.315075	4.90552	3.69389			6.43375	9.24098	11.2666	0.550781	8.69055	6.45442			2.75373	2.44595	2.68213	4.08578	1.84018	1.00455
	60		8.69935	8.49187	8.72268	3.79786	4.761	8.19858			7.37141	4.86505	5.39218	1.98863	3.82755	6.91042			2.31804	0.656919	1.89949	1.00285	1.65475	0.533714			4.31343	4.73724	4.28222	2.88145	2.3268	3.66319			5.78331	5.82909	5.22552	2.51295	3.07288	4.60635			0.538829	0.76829	2.90551	1.44118	2.32426	1.18924
	61		7.14961	8.54196	11.7566	7.29598	7.83282	6.27792			7.00504	7.98793	11.9422	8.28662	7.4281	7.51367			1.46656	0.50844	1.31221	3.73845	2.82565	2.21675			3.59463	5.64338	8.58012	5.17332	5.83526	5.62099			6.12076	9.94864	15.2658	8.56833	9.89207	10.1967			0.658701	2.01753	3.31006	4.43638	4.45528	1.86532
	62		6.38767	2.63109	4.1664	8.43718	4.82057	10.2173			6.11696	2.29289	3.78877	7.91544	3.9093	8.77744			1.53931	0.673088	3.78023	1.30301	0.719569	0.554104			3.31852	0.888528	2.31016	4.362	2.11103	4.43757			4.84956	1.40068	3.62529	5.94933	3.07324	7.12306			1.6482	1.47029	4.46869	1.2564	1.06217	1.36206
	63		12.2512	15.1746	11.6575	9.8909	11.4726	11.5946			14.0235	22.8651	16.6119	13.7061	15.896	12.4303			0.183102	3.25101	2.47491	1.75084	3.33477	1.78696			9.0121	8.17092	6.78277	7.7321	8.8519	7.55814			13.6106	18.1017	14.9504	13.5715	16.5169	12.8184			2.19342	3.03725	2.85887	2.97437	4.10316	2.11098
	64		4.5358	12.1273	11.9664	8.29513	12.6976	8.85736			5.23247	15.3852	14.4001	9.95847	18.6681	13.0214			1.93305	1.57488	0.88339	2.28875	2.51446	1.12808			5.12213	8.0248	6.20338	6.01298	9.37296	6.1189			7.83171	14.8749	12.5703	10.7298	20.2685	14.572			3.30271	3.31771	2.27659	3.22596	3.16749	1.85568
	65		11.3804	9.73799	9.67475	7.75032	7.17952	7.44046			28.9342	30.1276	28.2393	22.6042	20.9857	20.2844			2.46104	5.93039	8.48601	3.2497	9.32561	3.26636			6.57376	6.31867	4.57349	4.94524	5.2452	3.30497			24.3342	23.1336	17.2109	15.8996	19.0391	15.0252			4.39676	1.78475	3.14824	0.45422	8.26937	9.86963
	66		10.1799	7.69142	8.02817	4.6682	7.88138	4.11536			9.15869	9.19881	9.87675	5.70157	9.63983	5.1494			1.17683	0.93426	2.67145	3.27353	1.80813	1.50503			4.41468	5.9862	5.37919	2.99786	4.78348	2.94955			8.28087	12.5529	13.1087	7.10205	11.6712	6.47105			1.55273	2.38327	2.47667	3.59011	0.225503	1.04093
	67		8.98238	15.6398	11.9855	10.6257	10.7883	12.8473			5.25191	14.1317	11.4478	11.9435	9.95731	11.694			0.597311	1.00799	2.17798	0.993446	2.52974	1.26476			8.25092	11.1394	8.76445	8.1828	6.78993	7.51452			7.66635	15.6778	12.7558	12.6834	9.85991	10.9408			1.43842	1.35363	1.11452	1.71849	3.08422	2.28758
	68		6.78401	10.6524	11.647	11.0425	6.67673	8.7919			5.26414	7.08122	7.62378	7.01714	5.32033	5.78047			1.19009	1.25002	2.00128	0.264098	0.31057	0.481959			2.67308	4.95926	4.99856	5.3467	3.17451	2.5858			3.94174	6.52074	7.12515	5.92868	4.46458	3.88451			2.30819	2.20671	4.58561	0.803662	1.46665	1.30697
	69		8.92081	5.59602	5.68333	10.6163	12.421	12.415			7.28668	3.45866	3.57744	5.6839	8.93987	9.63937			2.77293	0.556239	1.2534	0.881746	0.711312	0.945195			4.67471	2.18362	2.55367	4.2292	6.20019	6.11614			5.7939	3.01656	2.56163	4.15068	7.85185	7.52026			4.56125	0.853513	1.58454	0.282317	1.87834	1.10302
	70		18.0144	17.1307	14.1414	12.0962	16.4741	17.6779			24.0988	13.1354	11.631	12.1951	19.6284	18.4666			3.60581	0.861516	1.39644	1.78738	2.949	1.98161			11.1617	9.32182	6.15595	7.09461	10.0608	10.5105			20.1425	10.2683	8.75583	9.02698	15.0572	16.5405			3.61562	1.5415	1.76506	1.25404	2.92345	0.691093
	71		16.505	16.6449	18.6192	17.7445	19.0466	13.6708			19.83	16.6203	15.6661	14.2676	19.0935	15.7818			2.13306	1.13037	1.63653	1.91708	2.85369	0.801379			7.6165	9.2898	10.2069	9.99641	12.9184	9.19849			11.7717	11.4541	12.5772	10.6342	15.0094	11.6411			2.06107	1.75829	2.91591	3.09762	1.84424	0.151342
	72		10.0163	11.2965	6.47395	10.6875	9.9237	11.4041			10.8044	7.45073	3.50578	11.2627	8.0977	6.50476			2.93235	1.3181	0.319903	1.72992	2.24148	0.768065			7.59911	5.51567	1.21364	5.64265	5.0977	3.85711			12.7207	6.51996	1.53448	8.81866	6.91885	5.08669			4.19433	1.93117	0.262755	1.07993	2.17275	0.521734
	73		5.86104	9.66843	9.02588	5.76962	10.1919	4.11935			4.06606	8.5675	7.15411	4.72673	7.86766	2.75385			1.29515	1.32651	1.27055	0.551556	1.94436	0.662375			2.54871	4.74907	4.363	4.26328	5.38577	2.24755			3.25336	7.80202	6.32382	6.19646	8.14102	3.02734			2.44707	2.53657	1.24713	2.32038	3.48668	0.762567
	74		8.06991	7.55119	12.4627	6.31357	6.41155	7.44744			5.7989	4.86378	5.6671	4.99466	5.24075	4.22293			1.97331	0.322218	0.770967	1.8185	1.99139	0.70014			6.32992	4.18677	5.70859	3.2189	4.13252	4.19562			6.59319	4.81757	5.59734	4.27983	5.01111	4.70961			1.14046	0.96073	1.11953	1.6869	3.4479	1.71359
	75		5.62134	7.02724	6.42067	5.42332	3.62935	10.3638			4.52495	5.48851	4.73511	3.92924	2.93484	5.88385			0.978701	0.434648	0.694492	0.649759	1.83496	0.331414			3.50405	3.03768	3.39782	3.10089	2.97959	4.9			4.99059	4.82245	4.68878	4.08961	3.73892	6.66832			0.548142	1.19983	1.6299	1.48313	2.08197	1.43538
	76		7.60399	4.93647	7.16458	4.95736	7.34352	7.9035			5.73277	3.15416	3.38155	2.84904	4.66217	3.87369			2.26344	0.632275	0.574685	0.14918	1.25156	0.741307			3.12897	2.51511	2.92862	1.97106	3.637	3.31575			5.07402	2.89981	3.22499	2.21475	4.30582	3.60214			4.70142	1.4093	1.27715	0.865676	1.01784	1.38324
	77		6.01384	7.53019	6.57905	10.2201	5.6089	7.83341			4.34651	5.43594	4.39328	7.01118	3.58949	4.21056			1.90719	1.02412	0.503698	0.635307	0.327417	0.538254			3.25719	4.01622	2.4101	4.88122	2.39603	2.56948			4.66859	5.88397	3.65372	7.07907	3.19673	3.19911			1.1905	0.42412	1.20703	2.20851	0.752759	0.988326
	78		9.91902	6.0543	7.90522	6.88844	5.75449	13.1853			7.72607	5.22	4.33607	4.79213	5.32922	6.4866			0.659095	2.18049	0.467378	1.15538	1.71366	0.367707			3.75081	2.39895	3.54824	2.92238	3.34679	5.34095			5.04898	3.39607	4.43939	3.62343	4.61852	5.819			2.17605	3.74156	1.71651	2.25335	0.557767	1.37193
	79		12.8427	18.3754	12.053	13.9095	15.8127	15.2201			12.0608	10.6691	6.12242	10.0612	11.3206	11.1093			2.12967	0.355872	0.318801	1.5114	1.39586	1.37714			8.74732	10.0334	6.22273	7.71781	9.27957	9.06346			10.9111	9.69878	6.0565	8.55957	9.89377	10.6029			2.713	0.0789888	0.332613	1.96983	2.05981	1.20785
	80		7.98996	7.31332	10.1273	6.44174	5.72231	9.09531			8.36755	4.47089	6.7495	4.33356	4.45082	5.65712			1.52512	1.46859	0.592186	0.639642	1.54628	0.813046			5.10736	3.32206	3.6921	4.10085	3.55929	5.15057			8.83755	4.64543	5.76688	5.13063	4.49533	6.61195			0.222779	2.26506	0.852682	0.415479	1.93586	2.02966
	81		3.8096	7.17311	3.4397	6.32281	6.16842	8.94898			3.59874	6.04568	2.12419	6.12817	4.08221	7.80542			0.875361	1.24375	0.637124	1.46398	0.930749	0.906298			2.36126	5.2544	1.57231	4.4706	2.53772	4.4091			3.95514	6.96054	2.31458	6.62273	3.77081	7.70248			1.94505	2.39474	0.827368	0.988357	1.79994	4.39738
	82		11.2818	9.80827	15.5875	12.634	8.99975	12.6948			9.09006	7.78383	12.4226	10.2326	9.60011	9.54149			1.10533	0.284885	1.79441	1.02726	1.3406	1.12205			7.70287	6.45308	7.91798	7.47389	7.21538	6.35525			10.3882	9.59077	11.8826	9.91597	10.6979	10.3634			2.06613	1.42742	3.14055	1.60349	1.74207	1.66472
	83		4.59231	7.76433	5.88078	4.12548	3.97312	3.25459			3.98761	6.35596	3.92133	3.70949	3.63721	1.53777			0.595735	0.79698	0.846695	1.83539	0.530055	1.18655			2.50106	3.67004	4.13249	2.39304	2.9171	1.95209			4.23119	5.90601	5.50417	3.6172	5.08798	2.77762			1.29889	0.37913	1.70169	2.45686	0.982626	3.3478
	84		9.33069	9.21301	9.24621	11.247	8.64022	10.7463			9.05978	7.29102	6.0463	9.81844	8.04671	5.9425			2.01467	2.11341	0.437192	1.2308	2.89432	0.0844357			4.68502	2.74059	2.53742	4.78279	3.58994	2.68168			6.39099	3.38029	3.72372	6.59027	4.79539	2.97255			2.71292	3.59541	1.28285	1.82182	2.38547	0.724037
	85		15.8937	12.5576	13.6336	11.7421	11.8886	13.1051			13.1746	10.1572	9.1683	8.66632	9.72054	8.26027			1.03159	1.98857	2.04419	1.61148	0.884365	0.782201			8.6384	7.33155	6.98908	7.21656	5.68016	6.02259			10.0432	9.85397	9.24677	8.77892	7.17525	7.55136			0.908106	2.7386	3.20609	1.51039	0.995238	0.858338
	86		7.37753	8.33846	7.92843	2.44307	4.49079	11.1713			6.67159	6.43172	4.52214	1.83131	3.55977	5.50479			1.25778	1.25043	0.286649	1.81578	0.520497	0.564638			4.27244	4.62358	2.67935	1.08524	2.10187	3.78397			6.48743	6.58638	3.64871	1.52931	3.05109	4.77736			1.61166	1.79486	0.79999	3.06097	1.46189	1.11789
	87		11.8698	9.68952	8.01036	9.20068	12.1502	8.64472			7.53104	7.66119	5.39726	7.83456	10.9108	6.82846			0.768683	0.534909	0.598568	1.99065	2.42902	1.0475			5.27118	4.52765	2.46389	4.11466	5.86099	4.53619			6.82216	6.25938	3.49457	6.03653	9.38736	6.08258			3.28361	0.518538	1.92403	2.1591	2.09446	1.10072
	88		10.5948	17.8042	15.0266	13.403	10.1249	12.0663			8.37274	10.298	10.1051	9.2851	8.29556	6.82637			0.590885	0.997576	0.42749	1.35611	0.439789	0.391132			6.61829	8.95755	8.70869	8.17661	6.39546	5.94512			9.45741	9.95125	9.5246	9.21381	7.79651	6.37341			0.593726	0.628885	1.16913	1.91457	0.390709	0.259545
	89		8.21851	10.2333	9.72537	4.09591	10.3406	9.71928			8.60718	4.85994	6.26152	3.02509	6.57632	5.92786			2.01377	1.55823	1.18974	2.28397	1.55299	0.245773			6.10796	5.35976	5.50557	3.23597	6.78342	6.32688			10.3987	5.89867	6.96812	4.14586	8.0751	7.75761			2.51929	1.64568	1.33015	3.00218	2.02388	1.83414
	90		7.92846	8.27093	4.55692	6.87616	6.13704	11.2325			6.88766	5.35504	3.37059	5.90823	4.90791	7.48987			0.494542	1.38414	1.20662	0.725489	2.80261	0.7603			3.07074	2.08394	1.94114	3.13456	2.93402	3.97896			3.85487	2.83954	2.82542	4.48811	3.84128	5.89903			1.39653	0.769501	0.384503	1.38254	4.32002	3.73883
	91		6.00029	8.59389	8.81749	5.37113	1.78653	5.66377			6.00684	6.89198	5.27153	3.83549	1.3746	3.90376			0.339726	1.01394	1.17397	0.347904	0.996032	0.869102			3.61035	5.03928	3.43441	3.152	0.8518	3.35521			4.83955	6.73363	4.73097	4.05692	1.21269	3.69203			0.91818	1.52944	2.66097	0.277812	1.90627	1.0846
	92		10.4338	10.3271	10.0482	11.5944	9.74964	10.5541			6.36127	7.67026	7.41934	8.02179	7.28133	7.45113			1.16022	1.27468	2.13697	0.939017	1.17689	0.954727			6.71305	6.69237	5.81093	6.59441	7.67261	5.29332			6.90921	8.66632	7.13022	7.57373	8.2334	6.39003			0.31244	2.12172	2.67485	0.294231	0.489993	1.83578
	93		8.46554	5.90061	10.8279	7.14264	6.95306	5.87424			6.02048	3.51422	5.92781	3.70587	4.42014	2.96117			0.343043	1.33207	0.568809	0.93784	1.37141	0.954318			5.12166	3.18341	6.64101	3.67684	4.68988	3.79421			5.8511	3.37917	6.91347	3.6181	5.26204	3.88165			0.955142	1.64448	1.30629	1.2493	2.41332	2.25472
	94		4.60579	6.27324	3.22321	7.32368	5.16168	5.44167			2.5874	2.92273	1.1994	3.38751	2.70073	2.56374			0.92421	0.236416	1.09095	0.517414	1.1275	0.575545			2.9954	3.22838	0.909122	4.23524	2.5601	2.12902			3.11449	2.61658	0.727386	3.29924	2.44124	1.94601			0.74927	1.01638	2.2464	1.18604	1.34747	1.21271
	95		11.6813	13.2533	15.4774	12.8565	10.1042	10.7174			9.44096	9.22903	9.23277	8.41862	7.07695	5.96248			1.10194	1.59281	1.53382	0.131188	0.912259	0.583105			7.8731	9.71503	9.68541	6.99247	7.95673	6.71224			9.99432	11.4587	10.3637	8.98286	9.58179	7.31998			1.52719	2.3031	2.68061	0.851494	0.521863	1.53607
	96		3.29796	6.3581	9.96974	8.0601	6.88121	11.2902			2.37006	3.45436	4.78146	4.02826	3.68622	5.74614			1.84184	1.10938	1.16291	0.774188	0.6401	0.112976			2.45726	3.12833	4.13108	4.50603	4.45423	6.32859			3.31288	3.94348	5.26231	4.53207	4.70892	6.3446			1.09223	2.08215	2.72753	0.843049	0.672209	1.24011
	97		5.88544	6.87301	6.11285	10.3389	7.50065	8.86662			4.16104	4.24023	2.79776	6.59296	4.32419	4.81311			1.09861	1.31688	1.17442	0.786455	0.720559	0.510638			4.38774	2.83707	2.29969	5.91747	2.9647	2.91364			5.43365	3.0287	2.18202	6.21776	2.94025	3.11726			1.92858	1.86991	1.52302	1.13654	1.01919	1.83039
	98		8.56911	12.7416	10.8654	9.19252	9.80097	8.63294			6.11137	8.44417	7.16154	6.97742	7.76469	6.05424			1.65011	1.47308	1.25089	2.25522	2.16781	0.501085			7.18759	9.71852	8.10134	5.6474	6.21704	5.58569			7.15134	10.3465	8.77385	6.12555	8.26479	6.44452			2.77301	2.56134	1.21737	2.82561	2.2311	1.10489
	99		4.3321	11.0997	10.6131	7.18723	10.5719	9.80673			2.9946	6.28484	8.25233	4.92984	7.35129	6.75992			1.59497	1.23669	1.02474	1.42738	1.50775	0.726799			2.74635	5.79289	6.72725	3.7912	5.65745	5.39851			3.28673	6.43208	8.38777	4.66634	6.76073	6.4279			2.32894	0.876027	0.662861	2.43109	1.29201	1.2852
	100		5.63595	4.35068	8.59801	3.05445	6.73128	9.76333			3.88736	3.52931	5.40201	2.16209	5.06738	7.3524			0.53358	0.925894	0.4988	2.38243	1.38283	0.858443			2.98069	2.17501	2.80648	2.17757	2.03323	3.56359			4.27386	3.01019	3.65829	3.24907	2.92493	5.28087			1.23868	0.939199	0.902298	3.00249	2.07825	2.04865
	101		8.9345	9.49905	10.3078	11.507	10.2597	10.1761			5.38101	5.82272	5.87459	6.88281	6.07344	5.62793			1.38608	0.287152	0.70805	0.812039	0.767354	1.05057			5.95113	6.85911	6.2924	8.06708	5.54865	6.70828			5.549	6.24126	6.0387	6.95442	5.61446	6.65167			1.39855	0.737785	0.163356	1.6718	0.603215	2.09773
	102		12.3842	14.52	14.0579	10.6113	12.2751	12.6661			12.0468	14.4231	14.3695	11.301	13.3983	12.2804			0.547788	0.959502	2.9769	1.84593	0.770322	0.723126			8.46808	8.21459	8.71417	6.59799	8.7099	8.61285			12.451	13.9248	14.4202	11.1032	14.4936	12.6367			2.2548	0.671263	5.6178	3.13348	1.66427	1.06935
	103		5.40232	5.33025	8.88207	5.95118	9.48237	7.72638			7.55113	5.82317	7.24402	6.55247	9.74178	8.64456			1.11448	2.60362	1.17474	1.0786	1.6066	0.451323			3.1141	1.52647	3.70619	2.20098	5.78668	4.05045			7.11455	3.08386	6.70393	4.63759	10.1983	7.83231			0.533362	3.55586	1.83347	1.82282	2.57925	2.72067
	104		5.66951	6.77283	10.9081	5.91367	4.59141	5.56463			6.28697	5.25871	7.40858	5.69231	4.00476	3.16942			3.92045	0.189417	0.966647	0.91027	1.68047	1.09189			2.22768	3.30126	3.87995	4.0347	2.08276	2.57697			3.85541	5.50571	7.80592	8.03264	3.21826	4.50467			3.32657	0.901588	1.53314	2.07609	2.00854	2.33341
	105		5.30662	5.42652	2.78433	2.9774	7.81415	8.38942			4.35655	4.45187	1.76306	2.16878	6.55188	6.36668			1.16944	0.668095	0.502396	1.6718	2.88736	2.02588			3.16056	2.872	0.655928	1.54827	4.53906	4.25359			4.24411	4.58405	0.989014	2.43016	6.94783	5.97006			1.36421	0.32671	0.454582	1.84013	1.80784	3.2711
	106		7.00235	16.7592	10.8278	11.1147	9.22366	11.2585			7.04097	12.0075	10.2752	10.1942	8.01483	9.02763			0.877129	1.29172	1.945	1.11789	2.10563	0.771135			6.16767	9.75514	6.93728	8.3495	5.2602	8.18112			8.68211	13.3707	11.7991	11.7554	8.14664	10.2212			0.885717	1.81279	4.67197	0.965447	2.99443	2.25625
	107		10.07	7.74221	9.43647	5.15451	6.40107	7.95958			38.327	17.5662	23.6915	9.71028	19.9644	14.2507			9.32764	3.76201	3.1339	2.81319	7.92361	3.80706			4.9337	3.40026	4.21111	1.2023	3.56871	1.66718			28.012	14.9113	16.7951	4.53688	16.8123	6.74901			6.55387	5.49164	2.72676	3.19275	12.4997	7.64551
	108		4.70966	6.64488	10.1658	5.02593	6.865	6.03498			3.87503	4.83795	6.03891	3.31059	4.93916	4.28966			0.277995	0.984198	1.2942	0.442152	1.38998	0.840319			2.25304	2.82377	3.68168	0.597126	3.12581	3.45998			3.81316	4.28387	5.85251	1.00412	4.40604	5.34781			0.52092	1.42028	2.76132	2.41481	2.03185	1.27178
	109		9.40026	9.89845	11.4862	10.7783	9.42599	9.18865			10.6981	16.9615	20.5949	18.1568	18.9408	15.4003			1.02951	2.59203	2.35274	3.4737	4.16521	1.5501			6.04604	6.96059	7.37268	7.30513	7.68474	5.86492			11.6915	16.3936	18.1128	15.2454	18.0731	13.7743			2.25021	1.97124	4.57484	3.2838	4.6872	1.66217
	110		4.89938	5.58493	3.35006	6.37438	3.7211	4.08529			4.03851	5.59802	2.3149	5.83685	3.08958	3.7549			1.62597	2.49255	1.17267	1.30141	0.546401	1.00345			2.84228	3.97267	2.41559	4.07615	2.78417	2.9332			3.71121	5.18678	2.78502	4.95296	3.53789	3.28427			2.1026	2.16863	1.41572	2.20204	1.30373	1.24166
	111		18.3382	17.6401	15.5429	18.0135	13.7205	14.7857			18.1196	12.2814	12.2733	14.0859	13.9356	10.8771			2.15047	1.34874	1.286	1.68743	3.5668	1.01477			14.9987	14.3436	11.9119	13.0423	12.0694	10.0074			24.8084	16.0275	15.1669	17.2071	18.2593	12.9729			1.31156	2.14429	2.37934	2.26972	5.22557	1.53455
	112		10.6789	9.94258	11.5676	8.17319	8.10215	9.57843			6.35185	6.91505	5.11391	6.61188	5.16417	5.03426			0.81369	1.38461	0.442796	0.422071	0.892923	0.289769			4.86324	6.46355	5.21786	5.93005	4.43272	4.6767			4.70242	6.92447	5.45854	6.79977	4.57307	5.1647			2.67861	2.0623	0.1807	1.29413	1.0977	1.3182
	113		17.6417	11.5777	8.57025	13.8878	8.70197	8.26177			19.8193	9.27289	6.62334	11.6986	8.84349	6.56105			0.481096	1.06618	1.82338	0.512419	1.94702	0.71409			9.18859	5.22814	3.57877	5.64367	4.71075	4.8412			16.782	7.10568	4.4402	7.87872	6.99434	6.05254			0.776397	2.3269	0.524111	1.59623	1.23406	0.642053
	114		18.1333	19.9085	17.7147	13.9421	17.6546	15.1163			14.2873	20.0085	19.6269	18.2875	24.9008	21.8579			1.03781	0.401237	2.65366	0.738599	3.91493	2.16591			12.1843	16.8374	14.0309	12.8077	15.4209	12.9504			16.578	21.1729	20.2041	19.0969	26.7503	23.6395			2.04891	0.786605	1.19463	1.15379	5.27384	2.93996
	115		9.60005	13.9893	16.2858	10.7237	13.3826	13.52			8.13255	10.343	10.4525	9.51939	11.5711	9.52321			1.21948	0.948484	1.26652	0.549798	2.69559	0.785447			5.85087	8.01953	7.8926	6.63143	9.14693	8.37413			8.88231	9.74608	8.79672	8.82614	11.8319	10.0953			2.46217	2.1027	2.04427	0.420943	1.776	1.76851
	116		6.37892	11.3541	10.0044	9.0931	6.10998	8.83495			3.38248	8.77042	7.18895	7.40059	5.00526	5.88849			0.926595	0.364881	1.1306	0.514502	0.701973	1.02546			2.28795	4.81499	4.32041	4.16037	3.15715	3.86925			2.91881	8.09062	7.26074	6.9906	5.39005	6.63628			1.14644	2.14456	1.1743	2.1071	2.84795	1.35927
	117		15.0097	4.38243	4.55982	3.59876	4.95513	8.26932			9.06247	2.64223	3.17728	2.22186	3.58707	5.14029			0.558164	0.585244	1.14645	0.686079	0.381653	0.662006			6.69341	3.37317	2.38252	2.15506	2.94373	2.2701			7.74091	4.2802	3.25294	2.63776	3.97034	3.21268			1.09017	2.22583	0.248563	1.53354	0.555218	1.17049
	118		12.1125	13.7569	15.2719	13.8384	15.1887	17.025			10.4615	12.8358	11.4845	12.7082	14.3919	14.4601			1.1576	1.27774	1.55083	2.31059	1.71817	1.39906			8.95253	8.90229	8.58776	9.47631	9.76129	9.52307			9.93845	10.849	10.5056	11.196	13.1227	12.0143			1.15093	0.797168	1.81688	2.1753	2.62729	1.70461
	119		11.3712	9.43266	10.3675	7.69881	8.63816	14.8809			10.4602	6.7433	7.106	5.74875	8.17691	7.74605			1.06746	0.609209	0.675985	1.76107	0.755757	0.259972			5.06632	4.79496	4.3712	3.29449	3.48161	5.0907			8.58855	6.09933	5.84186	3.94975	5.12541	6.33472			0.322835	0.907289	0.76066	2.47249	2.14768	1.44762
	120		9.28434	7.60435	5.5086	5.55585	5.11595	9.08964			5.58241	3.61894	2.54927	3.26532	3.08559	5.69872			0.802606	0.692768	1.0813	0.960447	0.195663	0.326624			4.89978	3.31643	2.91466	2.8715	3.18328	3.85899			6.34738	3.39523	2.75737	3.16853	3.49902	4.32933			2.57876	2.55723	1.28474	2.47471	0.719849	0.931904
	121		8.16859	5.41574	8.01961	11.3825	8.21854	13.2138			7.25682	3.95966	6.88914	8.38695	7.98476	8.88852			1.21344	1.75926	0.86084	0.754237	2.05165	0.43893			2.70426	2.67839	3.14276	5.51674	3.27002	3.87488			4.61331	4.14404	5.01677	7.45923	5.27502	5.23108			0.925704	5.45797	1.45598	1.21668	3.96936	1.53528
	122		10.7398	15.8103	15.4762	12.7227	13.7703	14.9558			8.98933	11.3107	10.0309	10.67	12.7045	10.9699			2.09415	2.18538	0.668146	0.637739	1.10712	0.481901			5.58339	7.92706	4.89111	5.83889	7.25796	7.67246			7.85744	9.57455	5.97984	6.99738	9.81934	8.19226			3.30319	2.93534	1.58977	2.5055	1.47161	1.43062
	123		8.51402	10.6701	7.13627	9.60319	6.22237	7.88854			5.73422	7.69894	3.64415	7.0381	4.65891	5.23962			0.172793	0.389028	0.503969	2.33676	1.15401	1.0671			6.20398	8.67564	6.15178	8.43665	5.56377	6.52022			6.65805	9.75546	5.86038	10.023	6.66733	7.85612			0.767076	1.04192	1.15736	4.67597	0.641662	1.26861
	124		5.3395	3.74571	8.79934	2.32074	7.02745	5.00536			3.67752	2.01172	5.67998	1.8217	5.25493	3.27884			0.864651	0.882176	0.219168	0.255689	1.04454	0.262997			2.57217	2.58667	4.02209	1.71869	4.24993	3.50679			3.52769	3.07068	5.32054	2.09908	5.29024	4.03235			1.85534	1.0299	0.509903	2.13075	1.36432	1.31359
	125		9.76369	6.98063	6.65695	3.66595	3.38596	8.65865			8.39139	6.46494	4.89209	3.40456	3.64783	6.85184			1.26935	0.0417268	0.895222	0.712048	2.21234	0.15699			3.88225	3.10393	1.71137	1.67996	1.43748	3.33676			7.20543	5.15282	2.47879	2.75493	2.4623	5.41364			2.72384	2.19221	1.17176	2.54313	2.56498	0.0818389
	126		8.9642	8.75654	8.474	6.58398	6.51099	8.49215			7.34021	8.4689	7.06168	7.31499	8.30423	8.2718			1.08797	2.2655	1.41986	0.948087	0.397994	0.642674			4.17801	5.65822	4.36759	4.24094	4.4146	4.98718			6.03229	8.39508	6.51166	6.86392	8.29897	9.92729			1.34436	4.58293	1.59115	2.43144	1.96924	3.38238
	127		12.1044	14.8499	18.7657	14.61	14.2466	14.3516			10.9166	12.3507	12.2911	12.1507	12.875	10.354			2.50941	2.21501	1.04044	1.62047	2.51418	0.0731677			8.81197	8.99422	10.0808	9.47396	9.75782	8.81588			10.9399	11.5375	12.3983	12.4495	13.4662	10.581			2.41365	2.93611	1.18019	2.76327	2.3242	0.768387
	128		8.89293	9.5198	7.16168	9.48922	7.34264	6.40421			5.66817	8.91847	4.69147	7.44205	6.63419	4.6675			0.143774	1.27971	0.0986008	1.30936	0.454064	0.666837			3.70686	6.61451	3.74157	5.02183	3.63892	3.27515			4.91734	9.14326	5.10036	7.1635	6.30247	4.58249			1.09621	1.45221	0.627276	1.64976	1.99134	0.538932
	129		11.3183	11.5207	12.7556	9.86345	11.224	14.6821			10.3396	9.14883	8.3988	8.62589	8.83424	9.64969			3.42508	1.31013	0.687073	2.48219	2.73125	0.791719			6.84045	5.21418	5.93024	6.56769	6.45338	6.63099			9.04094	7.22012	7.35551	8.569	7.79585	7.73624			2.57969	2.72198	1.15164	2.25064	3.34062	1.01264
	130		11.2908	8.28768	10.1259	6.32745	12.7234	12.4461			7.31749	5.00641	5.13606	4.04454	6.37057	6.62143			0.586231	0.619459	0.545954	1.24013	0.609401	0.417951			6.61152	4.94309	6.16616	4.77067	7.5575	6.89208			8.35403	5.16687	6.13742	5.30574	6.78397	7.28955			2.10532	0.628416	0.774524	1.63191	0.445275	0.334122
	131		5.34096	9.6715	6.78768	5.02463	4.36553	10.4303			3.91608	5.02846	3.57773	2.70004	2.82213	4.7258			0.894222	0.45686	1.04541	0.240828	0.587756	0.740296			3.63299	4.77997	2.88212	2.17851	2.74967	6.34353			5.33362	5.63905	3.18373	2.50603	3.12022	6.44586			1.84695	1.17058	1.88914	1.55773	0.591514	1.96258
	132		6.07308	8.84333	9.6984	6.54174	9.32302	6.20066			5.17427	6.5598	7.11906	6.54277	7.36215	4.22687			0.37366	0.724155	0.671222	1.9038	0.415122	0.856244			1.81505	3.65854	3.29785	2.91639	3.25442	1.53643			3.24213	5.30518	5.54953	4.92465	5.18558	2.42456			1.21728	1.54451	3.2681	2.59638	1.20554	1.65673
	133		10.2643	14.4592	13.8384	9.94922	12.9866	13.4068			8.75334	14.6709	12.1336	9.91597	12.9132	11.8101			1.12535	1.12469	2.63637	0.857048	2.06376	1.39185			6.01241	9.62466	7.02925	6.27235	7.68093	7.00776			8.66801	14.2001	11.2163	10.1153	12.127	11.1502			1.41058	0.960506	4.2044	0.846471	1.41829	1.11549
	134		12.0159	12.6448	10.9451	11.9708	11.4167	12.9841			9.48306	10.5031	9.31592	9.42911	9.43271	8.08217			1.09367	0.83162	0.179901	0.591067	1.00237	1.45652			8.17042	8.0449	6.78581	7.85196	7.3581	6.81445			9.80669	11.6334	9.56792	9.77293	10.3571	9.48457			1.40752	2.26946	0.836496	0.282012	0.634453	2.36879
	135		4.37986	6.78996	6.62286	6.12952	7.04476	3.8793			3.54369	3.99677	4.32433	4.74966	6.39861	2.1353			1.33781	0.493709	0.475717	1.25612	0.194534	0.189766			1.91754	2.02467	2.86559	2.22489	4.35893	1.86539			2.51772	2.19276	3.70134	3.12746	6.24457	2.62668			1.10835	0.293853	1.73575	1.99767	1.40019	0.825248
	136		7.0549	9.19666	14.3703	7.33269	9.50277	9.26772			6.78329	8.17587	8.91992	6.59268	9.50896	7.0704			2.5049	1.41102	1.05656	0.438169	2.19065	0.509631			2.51005	4.60799	4.62893	2.03301	5.15301	3.27244			4.46404	7.54839	7.45602	3.42079	8.08031	5.65936			4.23032	1.31825	2.33546	1.55089	4.25813	2.7451
	137		8.602	10.7035	11.4645	5.46364	5.18722	8.45489			8.16057	6.74146	8.07997	4.54515	3.9079	4.91208			0.994881	1.47162	1.75848	1.60373	1.13761	0.0530019			4.60755	5.07252	5.34048	3.17561	3.89386	3.82147			7.40283	5.73608	7.37105	4.52377	5.08398	4.8894			1.46493	1.82913	3.01429	2.54456	3.10033	2.5602
	138		4.50559	6.03464	4.4319	2.00339	3.39219	6.85072			3.88626	4.36005	2.85768	1.57214	2.64435	4.30115			2.23477	0.809118	1.00911	1.38221	1.70849	1.06807			2.75176	3.02255	1.49559	0.218616	1.27707	2.27219			4.4702	4.41924	1.96494	0.280853	1.57288	2.74724			2.66103	1.27159	2.10621	1.25073	2.14333	1.61604
	139		9.36702	4.14185	3.96071	3.76581	2.82581	6.42161			8.11153	2.8887	2.64922	2.94652	1.66399	3.89278			2.21771	1.08737	1.62035	0.584162	1.66172	1.17028			2.83794	2.19468	0.784114	2.19332	0.457829	1.66539			4.83351	3.18668	1.14915	3.22443	0.549881	2.50908			3.32494	2.32154	1.62953	1.44532	2.08747	1.59875
	140		7.41349	5.03984	5.94972	4.70567	7.89881	6.90528			6.30206	4.08533	4.33511	3.66368	5.91113	4.02766			1.83251	0.245655	1.23056	0.305663	2.63653	0.580093			2.8151	1.1557	1.62571	1.68241	3.07198	2.22579			4.69148	1.66496	2.25391	1.95534	3.90338	2.86018			2.91322	0.978574	2.60643	1.12467	2.1033	0.621987
	141		10.0869	8.57012	9.95719	10.9853	9.10118	11.6976			6.50864	4.29848	6.05357	5.88846	6.23831	7.24539			1.80828	0.501449	1.37149	0.475659	2.09326	1.04683			3.72714	2.36817	4.50177	3.9563	2.8892	3.87131			4.61742	2.69862	5.01364	4.27119	3.33818	4.95261			2.91	1.16567	1.33422	1.13625	1.83586	0.670707
	142		13.6295	12.5949	11.8706	6.74915	13.6823	13.3474			9.43677	9.20941	7.75259	5.42888	8.70938	6.95914			0.938833	0.883638	0.82707	2.33834	1.95534	0.244116			8.6949	6.46537	6.03469	3.65714	6.85375	5.59325			9.87685	7.15225	6.23482	3.91589	6.73007	5.3681			1.08621	1.85777	0.81056	2.44674	2.08661	1.80172
	143		6.62398	6.14438	6.03222	9.74754	5.48349	6.68642			5.07173	3.62288	2.94075	5.73845	5.12704	4.26904			1.7237	1.57407	1.06034	0.800557	2.04144	0.339646			3.24433	3.00875	2.47065	5.49856	3.4544	3.64593			3.99071	3.35336	2.4966	6.12057	4.923	4.75603			1.406	2.07208	2.3636	2.20823	2.28728	1.13374
	144		9.36746	6.91725	8.84318	7.23082	10.2552	9.05458			6.68843	4.81256	4.86061	4.27919	7.47357	5.18765			1.55171	1.59516	1.92789	0.392859	0.522295	0.4689			5.17057	2.95356	4.23735	3.75779	4.76329	4.39625			6.74033	4.09227	5.257	4.02357	6.0717	4.58971			2.73091	2.94501	3.00118	1.69149	1.65267	0.408964
	145		9.74139	3.94094	6.24946	6.69321	5.8353	7.17506			7.01299	2.59416	3.36333	4.17526	4.22139	3.7153			0.509516	0.176889	0.582859	0.558686	1.14819	0.622446			4.44922	1.45418	2.1001	2.57066	2.98617	1.93765			6.68213	1.85484	2.57175	3.07738	4.00882	2.43501			3.38562	0.951037	0.653011	0.359768	1.12334	2.47055
	146		6.50551	11.3433	9.45919	7.24669	8.12958	11.8015			4.47025	6.05553	4.55095	3.82597	5.16814	6.12622			1.99905	1.0409	0.384602	0.833488	0.767493	0.954773			3.12992	5.44798	3.89319	3.88943	4.48546	6.70423			4.27051	6.58662	4.62698	4.26265	5.53044	7.21178			2.33047	2.69067	0.807151	1.39595	1.74329	0.825454
	147		8.15819	12.0773	5.28123	12.6542	8.12818	9.17765			5.17242	5.62086	2.21819	6.71495	3.99362	4.32565			0.948118	0.849418	0.641371	0.942207	0.363383	0.851183			4.12649	6.04204	3.37103	7.99927	5.53568	3.91144			4.52324	6.01109	3.19	8.30106	5.29422	4.70705			0.626615	1.35778	1.66785	1.24882	1.77796	0.728219
	148		2.7515	5.95028	5.71726	3.00712	4.39204	7.65999			2.06659	3.59561	3.83311	2.65662	4.18356	6.23969			1.69655	0.231491	1.02849	0.749201	1.45073	1.26192			2.12469	4.52883	3.82766	2.24183	3.15161	4.07353			2.90254	5.25981	4.86224	3.16351	4.36501	5.42845			2.39924	2.45744	2.07552	1.61565	1.00381	2.97084
	149		13.5423	5.99729	9.12096	11.1234	11.1553	14.5904			9.98347	3.97815	6.2348	8.27931	9.98123	8.17915			1.96405	1.0385	1.94894	1.72127	1.63657	0.884148			5.68023	0.682627	3.24033	3.36222	3.68149	4.63714			8.21237	0.915588	4.20558	5.34538	5.32823	5.68831			1.88401	1.09024	2.12086	2.22208	2.6842	1.91053
	150		3.91275	9.98597	13.8247	4.15613	8.51284	11.883			2.66695	7.20566	8.31429	3.07954	6.89067	9.5844			0.899478	0.898094	0.352257	2.00532	1.51499	1.54622			1.82374	5.63728	5.17619	2.85234	3.74283	6.14337			2.49236	7.77316	7.5482	3.7347	5.67931	9.75775			1.7957	2.05248	0.608886	1.40768	1.30596	2.80119
	151		3.60305	5.45457	4.34982	6.45369	3.74595	1.9848			2.64726	4.17177	3.6292	4.95714	3.39417	1.59651			2.01503	0.786271	1.13655	1.46197	1.95333	0.766321			2.38951	3.37283	2.23339	4.26446	1.80536	0.685298			2.91885	5.59332	3.61519	5.93167	2.63715	1.0977			1.66291	2.0579	2.27932	2.05648	2.00487	1.8986
	152		9.6067	9.69979	6.78502	8.15101	8.44361	6.58602			7.45348	7.70174	5.30917	5.2581	6.42903	5.564			0.75628	0.277521	0.839026	0.913634	0.416372	0.573582			3.88209	3.71769	2.38311	2.23773	3.74324	2.9683			5.91757	4.16122	2.91429	2.40556	4.28494	3.16499			0.471969	1.37158	2.59487	1.30834	1.18904	0.629158
	153		11.5429	12.0574	11.4735	12.8834	11.7524	9.62679			7.10101	9.96057	7.5668	9.17491	9.16483	6.80295			2.03791	0.675645	1.22673	0.395525	2.56153	0.362336			8.42978	8.21074	7.48802	7.84021	8.62022	6.06563			8.45288	9.58804	7.17813	8.56259	9.26492	6.61815			2.19746	0.396037	1.67659	0.278245	2.8297	1.70646
	154		9.52406	13.3937	10.8776	10.7087	8.82751	8.7298			8.7169	11.8382	9.92332	10.172	10.2574	7.65565			2.53177	1.64806	0.789336	1.07943	2.69332	0.947001			7.58137	10.0875	7.41406	8.12988	7.28766	5.97237			11.6892	15.0147	10.703	12.5904	13.4016	8.88116			2.25209	1.26975	0.0877835	1.46847	3.44542	1.43339
	155		10.1889	9.4785	7.97527	8.68175	8.88682	7.48974			13.499	11.1784	7.92838	9.72987	10.0646	7.82573			2.82955	0.639286	0.284162	0.767967	2.76823	2.11316			7.38792	6.64806	5.66055	6.93939	5.42222	4.51305			14.0987	11.1204	9.05949	10.2924	8.86052	7.5011			5.07416	2.17303	1.04128	0.914503	0.847779	1.88508
	156		10.6207	8.83666	14.6485	7.81565	7.46369	6.88064			9.90576	6.08292	7.54053	6.09135	4.98471	4.33682			1.06047	1.34195	1.82895	2.08642	1.30213	1.2294			4.31697	3.61901	3.70165	3.68857	2.72321	3.42937			7.21179	5.0715	5.2341	5.25111	3.65846	4.24872			3.11416	3.29956	2.34786	3.37315	2.28529	1.52094
	157		5.20267	7.11284	6.73245	8.27005	5.16562	7.47079			4.53374	5.68205	4.55057	7.52795	4.06859	4.864			4.60543	0.996045	2.74589	0.400865	2.79495	0.866913			2.31331	3.08661	3.89263	5.01715	3.25995	3.63136			3.519	4.3992	4.65204	7.17583	4.54555	4.85591			5.38841	2.24583	3.45703	0.811374	5.42268	2.51518
	158		5.02284	7.40384	3.68502	3.30364	3.91292	5.1933			4.68684	5.88138	2.74419	2.93987	3.04765	4.42386			2.83597	1.3996	0.294297	1.27546	0.861609	0.9331			2.50289	4.18875	1.87093	1.27466	3.40184	2.93237			3.82896	5.97502	2.4041	1.97435	4.39426	4.32249			2.83353	1.18132	0.434292	0.898404	2.97842	1.5421
	159		4.85518	9.49142	10.6172	10.0731	9.76048	11.5433			3.38083	5.07211	6.40613	5.99126	6.07962	5.68254			0.642432	1.22515	1.60431	1.19713	1.17906	1.22227			3.75466	7.43754	7.70533	6.75899	5.5829	6.95226			4.45015	7.26099	8.14346	6.76688	6.59796	6.60219			0.61456	1.73331	2.07638	1.20285	2.93623	1.83288
	160		9.13322	13.1514	15.658	9.98344	16.0969	11.4225			7.82661	11.0459	12.5431	9.85837	14.4163	10.9454			1.78174	1.2683	0.286781	2.19847	1.91911	1.25659			7.50171	13.0164	11.1234	8.75267	13.0654	8.46008			9.36411	16.0586	16.3452	12.5394	19.3023	12.4533			1.70566	1.05604	0.842984	2.47042	2.59656	2.19912
	161		12.2463	14.9867	13.6638	12.5076	12.4167	12.8736			17.5586	18.5589	16.6406	17.2703	15.9298	18.4679			1.92933	3.35911	0.675337	2.17338	4.08092	1.89889			10.5663	10.0225	9.14823	9.37399	9.08512	10.2177			22.4623	20.8639	20.4027	19.2167	19.6156	22.4664			3.43379	5.45606	0.641624	3.23664	5.84009	2.6365
	162		6.99303	6.25814	7.88976	8.21355	5.93481	4.87136			10.0736	7.23967	8.45587	8.65053	7.52469	5.49895			1.31412	1.65001	2.25481	3.03345	0.924511	1.74603			3.86041	1.86094	4.35997	4.3392	2.05721	1.28844			7.94368	3.29277	8.45038	7.98871	3.9257	2.46893			1.95178	5.51404	3.11113	1.93122	2.09829	3.65006
	163		6.82578	5.66523	9.63149	7.67446	10.9208	5.60269			4.70935	4.55211	5.95457	7.22832	8.1743	4.27638			1.51286	2.58253	0.862032	1.90614	2.38641	1.61268			3.80724	3.09433	3.88482	3.64915	5.72774	2.42312			5.21045	4.56996	5.10291	5.53021	7.4462	3.25789			2.24097	4.14298	2.14731	1.37058	2.40553	3.23771
	164		8.65772	10.4449	11.0795	6.80393	8.09305	7.42843			9.1123	10.544	8.18617	7.1356	8.61232	6.41187			1.72013	2.0999	1.94682	1.83022	1.11848	0.953913			4.33671	4.44856	4.39499	3.69246	4.27914	4.64057			8.22276	8.39951	7.21733	6.72096	7.66463	6.33406			1.07703	3.77365	3.52194	2.07721	2.82444	3.50455
	165		12.3292	12.8028	12.8393	11.9929	13.8682	9.48994			22.6954	27.3875	24.9677	25.7015	29.3466	25.6288			0.493521	3.34071	1.69943	5.47461	6.12379	3.75348			7.86448	8.57679	8.45243	8.0621	8.84966	6.84468			23.1768	29.3685	28.0832	27.1567	29.2101	24.3407			0.622917	3.95562	1.24076	6.31059	6.21781	3.93254
	166		11.5177	10.604	9.44407	10.4374	8.80198	8.03905			11.0677	11.9696	9.87553	10.8375	8.7529	8.20074			1.53513	1.88533	0.491135	0.937576	4.50235	2.38569			7.51178	6.97888	6.31094	6.51933	4.66521	5.9039			10.2252	10.2388	9.07988	9.40952	6.31577	7.82825			1.28318	2.3824	0.661388	2.13445	3.60429	2.30057
	167		9.06055	9.92457	7.51947	6.40689	10.6089	9.27819			5.39159	7.00943	2.9727	4.81166	6.84331	5.73573			0.730412	0.269633	0.415753	1.39961	0.861761	0.0385436			5.24908	7.54666	3.66151	4.56178	5.66409	4.71655			5.19279	7.93257	3.15794	4.87428	5.71982	4.74519			0.861305	0.661291	1.22654	1.70258	1.98212	0.864307
	168		6.48323	10.8241	10.5056	11.953	10.9561	5.50412			4.91817	6.72871	6.33908	8.44594	8.42303	3.05081			0.713189	0.882544	0.704412	1.35825	0.922894	1.05498			3.64958	4.739	4.65884	8.10718	6.31275	2.80063			4.92462	5.84421	4.93896	8.5777	7.77194	3.05371			0.688225	1.60364	1.59346	1.48787	2.51458	1.98179
	169		16.8628	18.2039	15.2224	16.84	19.5673	14.3555			30.0161	28.4421	29.9115	27.195	33.8916	31.2138			2.69732	3.48113	3.3922	1.73036	6.64521	1.76874			15.2482	15.2897	13.7285	14.8157	16.8755	12.8294			34.7856	34.4183	36.157	32.8005	39.1691	37.5643			3.88421	3.15889	7.19432	3.03987	7.32504	3.50534
	170		14.8129	15.8789	18.1389	13.9776	15.453	10.7193			15.4762	15.4041	12.7339	13.127	13.7697	8.55821			0.409199	0.352779	1.03574	0.852581	1.71599	0.704373			8.65536	10.752	9.17033	9.15247	10.5883	7.8245			12.0291	13.5165	10.9366	11.2502	12.9803	8.75673			1.13884	0.271081	2.63029	1.2682	1.37986	0.413117
	171		11.0054	9.13486	7.7864	4.25766	8.46224	5.25319			8.33656	5.63434	3.86374	3.25945	7.22256	4.06421			1.62574	1.98709	0.417801	1.96718	1.69325	0.882365			5.46431	3.62769	2.71445	1.44762	3.84459	3.02525			7.17636	4.09018	3.13406	1.66742	4.87704	4.26509			2.5424	3.97597	2.63286	1.46077	1.03017	1.0175
	172		5.53439	5.30015	9.86825	4.38545	4.92508	4.37247			3.97302	4.62038	6.03583	3.25069	3.79027	3.02838			1.21224	1.79477	0.303416	0.963278	0.256532	0.653342			2.98428	3.02529	5.52748	2.61195	2.74367	2.38337			3.82397	5.00391	7.72681	3.42409	4.07057	3.52376			1.94394	2.67669	0.983069	1.97631	0.666155	0.697479
	173		16.1263	19.7249	14.8155	15.3758	16.8132	16.0632			13.4521	13.3309	10.3208	13.0226	15.253	14.3982			0.945212	0.551801	1.11636	0.808186	1.17174	1.34569			11.537	10.794	8.5847	9.52907	10.0298	10.0078			13.9499	11.1081	8.87917	10.968	12.4397	12.7287			1.6088	1.87647	0.638577	1.21662	0.753029	0.431788
	174		14.9293	18.2728	14.1312	12.9444	14.5444	16.2903			27.0831	24.0141	22.3878	17.3554	26.5121	25.7767			3.59805	1.659	3.11861	1.11702	8.08462	1.27494			9.72193	12.0496	9.02388	7.92691	9.85202	11.729			19.5799	17.8321	16.0938	12.1516	18.6543	18.7363			5.1621	1.3202	2.72939	2.15171	5.53223	0.46113
	175		14.3065	14.2059	13.4985	16.62	14.0876	19.6488			14.7358	15.2006	12.8615	16.0009	15.2053	16.9715			1.11337	0.225544	1.09032	1.54167	1.05057	0.277361			8.65819	9.07266	7.7378	9.74023	9.46901	10.4462			13.1105	13.3524	11.3103	13.6549	13.523	13.2923			0.957229	0.695322	2.2728	2.76639	1.99252	2.52903
	176		7.95504	5.32962	9.63825	4.83979	7.12562	10.0959			7.68428	5.064	6.88077	5.41679	6.45297	6.36758			1.14477	0.683576	0.541045	0.118607	1.6664	0.676657			3.88763	2.52816	4.40776	3.30684	2.95142	5.48315			6.71661	4.43498	7.30563	5.88693	5.20889	7.35533			1.57199	3.13825	1.19737	1.67119	2.81474	1.41818
	177		9.64508	14.6815	13.9828	11.9635	12.2697	12.2136			7.21857	10.1022	10.5059	11.9568	8.9017	8.5878			1.82865	1.16163	1.333	1.46792	0.440485	0.159461			4.89584	9.81141	8.44887	8.89297	9.27902	6.25421			6.84143	12.457	11.2873	14.5746	11.785	8.69801			2.0535	3.26073	0.629907	0.481818	1.50978	0.217335
	178		12.4389	14.7517	9.93878	9.71031	12.3306	11.2826			8.942	10.065	6.49409	7.17091	8.08673	6.46016			1.64334	0.68384	0.371326	1.59591	0.664034	0.14055			8.07053	9.41733	4.87635	6.39102	5.82728	5.45298			8.13335	9.05513	5.00267	6.48892	5.85301	5.36737			0.993175	0.410676	0.699425	2.3021	1.49979	0.0868332
	179		10.925	13.1309	13.7747	8.60641	9.62524	11.052			8.61012	8.71735	8.44479	8.4194	9.41336	7.48058			2.38931	1.37612	1.20473	1.55026	2.11564	0.641397			5.83961	5.02554	6.57298	3.77052	5.74323	4.62512			8.12781	5.67354	7.55687	5.04167	7.80444	5.68495			2.49702	1.68107	1.41636	1.76075	1.01538	0.15025
	180		8.20424	10.9485	10.593	6.67661	8.19219	9.27094			5.50551	7.15051	5.83916	5.17668	6.80687	6.47551			1.05307	1.59569	1.38809	1.49314	1.86615	1.00175			4.83009	4.77849	3.98539	3.52372	4.0972	3.9972			5.62442	5.80933	4.74799	4.74243	5.46248	4.87308			0.811172	3.35224	1.81756	1.42252	2.53449	1.0315
	181		3.99405	3.89002	7.33028	5.86857	4.43545	4.03203			3.16026	3.00244	5.29466	4.9668	3.74236	2.88989			1.41637	0.978302	0.238601	1.12755	0.672029	0.6136			3.03169	2.37894	3.14353	3.17692	1.65538	0.864935			4.84473	3.88184	5.07912	5.13191	3.14673	1.50922			2.12244	0.831187	2.67808	3.28151	2.67701	1.77744
	182		14.3505	13.2725	14.8564	13.9605	12.4543	16.1787			17.4564	11.3639	13.3476	13.5388	14.4695	11.7317			2.15417	1.367	0.586263	0.954601	2.15252	1.13653			9.48102	7.57923	8.40257	8.58802	6.83524	7.82216			16.1765	10.8033	12.4533	12.1028	11.5768	11.6743			1.7484	3.24758	1.79017	0.539369	2.26706	1.48499
	183		17.257	18.3697	18.59	18.9707	16.7252	18.8947			19.6994	18.3423	15.5462	16.6619	14.4837	19.3447			1.91859	1.24047	1.02073	0.99823	2.37391	0.794505			11.2286	11.3221	11.8135	11.7217	9.38051	12.8972			14.2779	15.2289	13.0266	13.3577	11.7152	16.1186			2.76455	1.83453	1.08828	1.1579	2.68297	1.39969
	184		12.6817	7.21671	15.5108	8.80839	9.05855	8.42906			11.021	4.95888	7.2061	7.00735	6.77411	5.99971			2.0938	2.18498	0.174914	2.30788	0.62325	0.543966			6.22492	3.74829	5.32864	5.14611	4.14854	4.04517			8.32236	4.89665	6.25455	6.12646	5.67012	5.5513			3.8548	4.06112	2.02926	1.04691	1.75419	1.62568
	185		8.58333	12.3444	8.42677	4.85439	7.08795	10.3339			4.87466	6.1147	3.74399	2.4669	3.8941	4.6563			1.50987	0.733867	0.212877	0.818106	0.49753	0.746101			4.4691	7.94725	5.44315	4.67841	4.7276	5.55904			5.35143	8.94659	6.0463	4.90758	4.90889	5.89229			2.57521	3.09309	0.778017	1.70019	1.26127	1.00943
	186		3.8486	11.8657	11.4602	8.47564	13.9728	7.87471			1.9702	6.85762	5.74031	4.06841	7.67319	3.27104			1.31795	0.640839	0.426226	1.84182	1.6591	0.350676			2.50868	7.80556	7.3979	5.85606	9.14136	4.07614			2.55153	7.67244	7.08568	5.14697	8.58717	4.2834			1.32398	0.317638	1.4263	2.524	2.08267	0.678441
	187		7.79022	12.4124	13.0327	9.3711	7.62515	9.53787			5.70462	7.66032	5.10445	5.41241	4.42941	4.73318			1.66388	0.920986	0.279965	0.463692	1.38164	0.414838			4.08528	6.49257	6.22542	5.74399	4.05462	4.56665			5.31862	7.28459	5.79062	5.46851	4.50101	4.98866			2.17052	1.49316	0.611478	0.811863	2.18877	1.60431
	188		12.8368	7.75456	13.218	8.03194	7.24868	11.2396			13.3729	6.36653	8.46954	7.44917	7.15259	8.49261			1.1909	1.24702	1.20491	0.498065	2.59072	0.815812			4.87759	2.30492	4.9299	2.68282	1.71747	2.11001			10.3772	4.04947	7.50403	4.95657	3.57224	3.67378			3.44437	3.28449	2.12271	0.514394	4.87433	0.73193
	189		10.8386	15.3542	16.1016	11.6904	13.192	13.5901			8.3698	12.7558	10.5237	9.899	13.8161	9.79665			2.87507	0.510863	1.1603	1.84848	2.0762	0.73483			7.24105	10.2731	9.04379	7.60853	9.66486	7.98001			9.42729	14.0725	11.9279	10.3722	15.701	11.3003			2.77945	1.65874	2.19472	2.86191	2.47393	2.99332
	190		14.1545	14.1991	14.5419	10.4045	10.4837	13.1153			13.97	12.3555	9.14186	9.58908	9.50676	8.42836			3.50801	1.60379	0.292009	1.10838	2.63612	0.621757			7.9124	7.50118	7.61903	5.99372	6.30355	6.24589			11.3631	10.5336	9.38295	9.39186	8.65138	8.01102			2.87905	2.20007	0.302896	1.63064	3.58744	1.25742
	191		9.04518	11.2974	10.4148	6.28616	3.43905	7.49287			6.01062	8.43887	6.87755	6.00072	4.20317	4.36699			1.2018	1.24097	1.51634	1.10756	1.46303	0.354093			5.28453	5.77341	5.66115	3.54005	3.30946	2.74433			5.66988	7.95474	6.78761	4.91498	5.38571	3.34868			1.82538	1.49719	2.31738	2.4357	0.977219	1.69702
	192		5.53064	4.47855	7.69611	5.10493	1.4726	6.51673			4.51494	3.7321	4.01341	3.99733	1.30156	4.08992			2.01797	0.973123	0.740544	0.61973	0.717518	0.870808			3.84143	2.77633	4.08129	4.35181	1.73911	3.70352			5.62091	4.25032	5.30653	5.5896	2.54857	5.50873			3.75013	1.06083	1.94677	1.32433	2.40402	0.656556
	193		6.32214	7.21706	6.87653	1.39493	1.49407	5.92688			3.63657	5.45512	4.55136	1.09193	1.12607	3.74854			0.819735	1.38606	0.807584	0.292783	1.38586	1.29161			6.2815	5.50153	4.19434	1.87751	0.764742	3.9873			6.82732	7.80177	5.67271	2.36729	0.980515	4.94662			1.5675	1.75566	0.675864	1.4061	1.18748	1.49592
	194		9.4003	5.86323	12.0838	7.30075	11.3687	12.9168			12.25	5.75938	8.18657	5.98572	10.0917	9.10701			1.56148	0.739195	1.16931	1.83134	1.07624	1.52207			5.65837	2.08909	4.5112	2.88394	3.95934	5.46001			11.3062	3.43149	6.24356	4.93495	6.56459	8.31676			1.58627	1.8977	0.583012	5.12461	0.452861	2.86345
	195		6.79952	11.2703	9.77369	9.20708	7.5735	9.81423			4.92873	8.74989	6.07175	6.36537	5.10289	5.71341			1.02686	0.388699	1.15032	1.62241	1.46151	0.374424			3.09375	5.35607	4.08371	4.24715	3.28576	3.7228			4.40358	7.87521	6.34424	5.70453	4.3533	5.12582			1.82398	1.3654	4.55821	1.40807	2.17179	1.78823
	196		9.14479	11.0421	11.4691	8.65532	9.77944	10.26			7.14563	7.94284	7.52925	7.21126	9.56723	6.11708			1.39622	1.4487	0.695241	1.76632	2.74512	0.810619			4.54481	4.93778	5.81312	4.23153	5.97622	4.70938			5.7496	6.88165	6.68922	5.7374	8.05679	5.48363			2.3787	2.26737	1.45962	1.44544	4.37101	1.31196
	197		16.1958	16.3495	15.4402	16.5364	14.4598	15.5997			14.1848	14.6468	12.505	13.3757	11.5614	11.2236			2.10477	1.11884	1.18941	1.7328	1.19196	0.638902			10.1514	9.91681	10.8189	10.2586	9.68698	10.2163			12.9555	13.4492	12.1786	12.0347	11.089	12.1851			1.73445	0.509671	0.683201	2.21814	2.31804	0.887378
	198		7.5892	8.28148	5.09107	5.79091	3.93331	5.50275			5.07263	6.25792	4.02313	4.97173	3.86737	4.2791			0.569725	1.06327	0.673255	0.435957	0.635018	0.836564			3.9455	4.38702	2.91372	2.76264	2.30219	2.49729			4.95598	5.68147	4.27075	4.10742	3.52173	3.90321			1.67931	1.31601	1.92142	0.996301	1.68405	0.275071
	199		7.64739	5.38486	6.82557	7.87127	5.20964	7.09719			4.75684	3.18713	3.43892	4.62494	3.31299	3.45502			1.45263	0.894374	0.632659	0.187603	0.887923	0.85163			2.85848	2.71077	3.57109	4.49104	3.03231	2.7844			3.491	3.56723	4.22276	5.71992	3.71036	3.33296			1.54094	2.5448	1.58031	0.726395	1.38204	1.72503
	200		9.40396	9.16076	10.5008	9.41358	7.52416	6.77918			8.78442	8.03018	6.54344	7.52965	7.11427	5.75655			2.26287	1.44184	1.07553	1.54366	2.05509	2.02075			4.55401	3.91635	3.18269	2.61939	3.14648	1.846			8.74362	5.56467	5.79697	4.73135	6.22839	3.69131			1.63449	1.56249	3.60198	1.37929	3.08623	4.00235
	201		8.67305	12.0977	11.1379	13.6901	14.2419	14.6447			7.13716	10.3521	7.91931	8.58807	11.2547	12.0701			0.931276	2.23083	1.38351	0.66799	1.26915	0.553372			2.31117	4.9703	4.94691	4.31677	6.71072	7.11166			3.81892	7.69341	7.59721	6.59113	10.1472	11.396			1.51959	5.78353	2.97902	0.84655	1.89578	1.22994
	202		8.31542	9.13025	12.1129	11.8495	10.0993	13.3548			6.01656	6.37125	6.31998	7.33633	7.60202	7.61674			0.905524	0.677209	0.378942	0.623554	2.04666	0.326684			5.05956	4.99311	5.64203	6.45663	6.23132	5.79502			5.91379	6.28111	6.11679	7.72192	8.3033	6.91524			1.36547	0.564389	0.654204	0.496884	2.25429	0.850607
	203		5.92991	10.2525	5.92241	7.73655	9.7099	7.75242			3.72346	4.63867	3.4398	3.86417	5.79552	4.37703			2.23247	1.0559	0.597393	0.429423	1.38001	0.805621			1.0128	4.80886	2.60103	3.52295	4.21023	4.29634			1.17125	4.5658	2.82193	3.19365	4.16579	4.55557			2.54088	1.70123	1.78709	0.436268	2.6103	1.37356
	204		9.72551	8.17238	10.3204	8.1819	5.4056	6.56413			5.97301	4.97792	4.11171	4.42482	3.05023	3.8743			0.965522	0.788574	1.04455	1.88157	0.890636	0.686438			5.2182	4.78535	4.92972	4.52755	2.72983	2.17226			5.38411	4.56773	4.1481	4.17271	3.01646	2.57175			2.06772	1.98606	0.668981	2.13542	1.12752	0.563024
	205		5.88772	3.48359	3.58388	3.01466	4.33203	3.61754			4.57143	3.43236	3.23384	2.2296	4.26518	3.15005			0.402548	1.84331	0.320889	1.54503	0.868273	1.15277			3.22431	1.9715	2.0511	1.12278	3.74801	2.94105			5.01514	3.42406	3.63008	1.75389	6.44695	4.74419			0.880917	1.86682	0.677376	3.06482	0.659702	1.3916
	206		8.60563	7.40269	8.35902	3.62498	3.20147	6.98188			4.9707	4.63403	4.60286	2.81473	2.715	4.59412			0.627879	1.06405	0.68774	1.59383	0.987656	0.424784			4.00691	3.02535	3.36583	3.15406	1.53669	3.19956			4.59067	3.62627	4.66927	4.41557	2.11092	4.13116			0.482707	0.28868	0.492375	2.94214	0.8505	1.25568
	207		8.9927	5.86901	9.13485	3.66459	6.19755	8.63267			4.25706	3.59065	5.29857	2.11966	3.9924	4.13116			0.126668	1.08685	0.611566	0.385899	2.06307	0.524859			1.92946	2.39747	3.57885	1.67172	3.60248	3.49228			2.51784	3.72258	4.79796	2.01102	4.66901	4.24988			0.844044	1.59301	1.07503	1.2086	2.77551	0.72286
	208		13.0343	11.5963	12.3797	12.6216	13.2346	13.7291			10.0616	7.16869	7.54965	8.24995	9.30194	8.73766			2.4909	1.64611	1.32487	1.82006	1.15748	1.32175			8.45139	4.46686	5.75589	6.3091	7.06005	6.61303			14.25	7.12564	8.55136	9.78273	10.4681	8.48689			2.69317	1.72435	1.01505	3.1315	0.948086	0.381898
	209		8.01278	6.84928	8.47319	4.69744	5.72894	4.88514			4.67664	4.16345	4.66481	2.84753	2.98456	2.72569			0.486997	0.72682	1.07438	0.749684	0.804357	0.71077			5.94006	4.90875	6.1074	4.40704	4.597	4.30426			5.40254	5.34041	6.30635	4.68942	4.62222	4.57458			0.725963	2.33324	1.31522	2.05439	1.33871	0.940078
	210		5.2374	5.40946	6.49181	6.40571	5.8619	4.51204			4.39278	4.7238	4.56024	4.53946	5.44157	2.99602			0.282525	2.40236	0.798578	1.0667	0.236185	0.525177			2.63593	4.2295	3.38585	2.82646	3.15946	2.18973			3.47591	6.0806	4.7294	3.95493	4.83328	2.90164			0.861684	2.514	1.1236	1.80021	1.13901	1.36438
	211		5.45124	6.8504	4.64743	7.3047	7.57382	6.91998			4.87062	4.91994	2.96779	5.89948	5.42877	5.18747			1.33112	0.752389	1.17611	0.466978	1.5212	0.880174			4.05845	3.93951	2.41583	4.9726	5.23232	4.38816			5.77135	5.49022	3.60802	6.29173	7.07172	5.85562			2.54236	0.762963	0.844355	0.853211	0.888544	1.33571
	212		3.50683	1.33266	5.10508	4.76684	3.51212	9.49981			2.09019	0.842102	2.63451	2.96208	2.14507	6.30016			1.37481	1.8478	0.433824	0.300687	0.9497	0.742923			2.22907	1.30904	3.04685	1.45203	1.76435	4.41751			3.03125	1.83115	4.58987	1.84123	2.53886	6.43289			1.93758	1.80724	0.820949	1.26224	0.734145	2.17643
	213		8.77315	6.77684	12.325	9.41275	5.75308	8.86663			5.86739	3.81969	6.59235	5.23294	3.28937	4.35603			1.24121	0.635402	0.674052	0.721426	1.23067	0.772606			6.91581	5.23935	7.04682	4.78394	3.81836	3.67222			7.65369	6.11891	7.77885	5.82819	4.5862	4.67609			0.97721	1.75038	1.4653	1.61085	0.679217	1.57149
	214		6.10418	7.47063	6.54554	4.94455	6.07786	7.8378			6.19583	7.22508	5.35089	5.18277	5.8143	6.25729			1.62561	1.27622	0.29691	1.28301	1.08081	1.16322			3.8237	5.52074	3.97672	4.80847	4.37952	4.58527			6.65512	7.90929	5.44492	6.46837	6.24924	6.14378			2.49451	2.29726	0.743182	1.49286	1.55415	0.574637
	215		6.68351	6.91695	1.60383	7.30431	4.63774	4.30541			5.14746	5.21762	1.28189	5.86787	4.77553	3.90891			1.35392	1.60294	0.919968	2.48557	3.30559	0.234674			3.51826	2.9623	1.28403	4.77927	4.57221	2.06744			4.36343	4.15302	1.87157	6.29533	5.96454	2.85432			1.81883	2.00266	1.63258	1.48158	1.65925	1.16414
	216		7.40283	2.10871	3.91443	6.07996	5.7323	2.19221			5.82695	1.69711	2.69417	4.47006	4.13391	1.94937			0.891251	1.36731	0.58574	0.217261	2.45601	0.710406			1.58927	1.84588	1.28431	3.52686	1.94561	1.28646			2.99631	3.51511	2.29395	6.65425	3.72417	2.80663			0.753558	0.258491	2.54258	1.31522	1.81938	1.93533
	217		16.763	13.8184	11.2828	14.0385	9.74465	8.95055			10.1259	10.7803	7.39714	8.86952	7.12627	5.44299			0.652654	0.936159	0.997844	1.28513	0.66151	1.13283			8.1042	5.61778	4.4446	5.19211	4.53374	4.36755			11.9201	9.15471	6.97763	7.50539	7.03596	6.1465			1.81772	1.19573	2.70584	2.26596	1.91909	0.557543
	218		7.09507	6.86056	6.59511	6.61546	2.90782	4.61066			5.50677	5.60611	4.71211	5.65469	2.83092	3.52386			1.80846	1.35	0.962124	1.7409	0.921105	0.326716			5.31138	3.20899	3.21106	4.70652	2.49551	2.57812			7.45613	5.64095	5.11246	7.78313	4.25067	3.38904			1.79769	2.53019	1.96355	2.02953	2.68857	0.518885
	219		5.67065	11.3375	9.61029	8.18547	7.77739	7.86129			4.39494	8.49411	5.59233	5.5128	5.11647	6.26006			2.78147	1.0254	1.5536	1.07002	0.525613	0.622719			3.66152	6.48343	3.76779	4.04815	3.59964	3.2089			4.54382	7.573	4.97557	4.93187	4.69165	4.53847			3.91661	0.768077	2.43029	2.79513	0.997766	1.74536
	220		8.45016	13.4098	12.2789	9.7085	14.3646	10.1764			8.90874	12.8062	11.1717	9.82352	12.5423	12.4471			1.61741	1.76401	1.38859	2.87063	3.86643	1.33679			7.77821	10.3476	9.80008	8.40107	11.8007	8.9193			11.8389	16.207	14.2484	11.8517	14.9539	13.6951			1.75448	2.65245	2.27526	4.48368	3.75545	1.27196
	221		3.22473	5.14702	5.72222	10.3514	4.74365	6.60698			2.85345	3.95764	4.07069	6.31915	4.24384	5.6936			0.547488	2.06742	0.876204	1.20014	1.69281	0.740099			1.38295	1.40767	1.46966	2.79772	1.13077	1.86247			2.83139	2.58607	2.53558	4.28011	2.00882	3.64693			2.08994	1.39585	1.01036	2.10463	2.27757	2.45953
	222		11.1465	11.2636	8.55267	10.7922	6.54133	7.03182			9.40434	8.67122	5.96771	9.27036	6.62689	5.42938			1.95672	0.238246	2.36327	1.43109	2.51743	1.85058			5.10277	5.48291	2.56975	4.97004	4.49263	3.48747			7.83942	8.14751	4.14571	9.18738	7.01752	6.21202			2.84745	2.0804	3.03279	2.85933	1.99944	4.21367
	223		7.93524	8.29281	6.18273	7.33855	8.85905	7.23202			4.55309	5.52933	4.85866	4.97943	6.67545	7.59694			0.637256	0.573933	0.99241	1.83337	0.868367	1.19042			5.59224	6.32165	5.6979	5.43512	6.6152	6.83854			6.1588	7.42941	6.99216	6.0994	8.24467	10.261			1.91217	0.602259	1.26414	3.59073	0.821226	1.05326
	224		9.51157	11.6156	9.21685	11.9859	12.011	15.324			7.4406	10.7933	7.97997	9.99385	10.4055	10.761			2.2981	1.4726	1.18696	2.00508	3.42561	0.892094			7.05901	8.82079	8.65139	8.62976	10.0664	12.5031			7.82681	11.8273	10.2534	9.84708	12.097	12.8583			2.56218	1.2208	0.922185	2.59916	3.02755	1.1263
	225		11.7096	12.3835	11.9593	12.0505	14.5822	12.0891			19.3561	20.5649	18.7296	18.61	20.3429	17.3406			2.80434	4.36561	0.971627	2.48482	4.93967	1.95545			7.87461	8.83587	8.76167	9.6713	9.42912	9.05625			26.1983	27.7209	25.5067	26.7235	25.613	25.727			4.00416	8.51346	1.76563	3.60347	8.84178	3.61124
	226		4.49315	4.03292	4.96036	6.18271	6.08612	6.7091			3.83492	3.46416	4.58388	4.6619	5.68666	5.4046			1.70226	2.01191	2.45647	1.00343	1.64129	1.5645			3.4812	2.58384	3.48547	3.83298	3.29416	4.29817			5.7545	4.55928	5.71902	6.56041	5.39523	6.52299			2.5183	2.41911	3.89888	2.77668	3.1876	0.752926
	227		6.59547	2.44281	1.66145	0.533382	2.61057	2.86182			11.2237	2.0249	1.42772	0.387405	2.42039	2.01135			1.37266	0.970657	1.82373	1.42758	1.68169	0.866997			3.31282	1.86629	1.5264	1.35545	2.6395	1.45804			7.80009	3.35583	2.53516	2.20163	4.5302	2.30818			0.760427	2.00354	2.14054	2.08342	1.22267	3.13619
	228		7.48282	11.6965	13.9555	9.09309	12.66	12.0218			11.3006	13.1864	14.1317	10.7302	13.8952	12.6135			0.982622	1.26439	1.03585	2.64869	1.41193	2.27663			7.79643	9.14647	10.9394	7.88279	9.9883	9.28503			12.7872	13.6756	15.7982	11.8428	13.1922	12.6833			0.651597	2.25221	1.52214	2.773	2.70354	2.11421
	229		10.4443	15.7798	15.4675	11.5485	14.6482	12.9707			29.1434	39.7913	37.6249	29.5273	36.2913	33.8993			3.1821	2.79494	3.53118	6.22012	6.98602	4.708			7.98122	14.967	11.4865	8.60536	10.6138	8.01534			34.9684	40.7794	40.1962	30.0038	34.6343	30.093			6.6035	2.86251	9.21719	8.13309	6.28418	10.8913
	230		9.12379	5.11624	8.17928	8.9252	8.06795	6.49376			10.0533	4.26244	7.34213	7.71461	8.86009	6.35001			1.86332	1.66957	1.08252	1.62688	3.89055	2.73645			7.50806	4.50798	4.28579	4.95548	6.52002	4.7529			14.448	7.59814	7.56258	9.2415	11.1512	7.75482			2.9549	1.76481	2.75914	0.941226	2.88882	0.899665
	231		8.37598	5.59833	8.92033	5.17419	7.58014	3.69593			10.7138	8.14111	9.09085	6.03198	8.74373	4.1069			3.66401	1.96946	4.20751	4.3688	4.98515	1.94018			4.42812	4.18579	5.44888	4.84377	6.2195	3.05019			8.85201	8.14259	8.13049	7.43248	10.1217	5.60919			3.49549	0.973869	4.76165	3.728	3.48998	0.79258
	232		5.32366	7.22989	10.075	9.50102	6.86135	10.262			5.27354	7.80812	9.72356	8.30922	8.04295	11.0045			1.93258	1.23432	1.91935	1.98268	1.55053	0.935654			3.6674	5.57886	7.05846	5.32204	4.19372	6.50266			5.70528	8.56989	10.6301	7.83231	7.289	10.9716			1.95544	2.60857	1.8156	2.36244	1.14392	0.944851
	233		4.8472	6.1592	1.83123	2.42309	4.33442	3.95309			5.64972	8.25795	2.06833	2.72278	5.35475	5.36639			0.276089	5.08297	2.55556	0.511767	1.29694	1.10026			4.71334	4.37902	3.22567	2.75864	3.62813	2.11787			8.95581	10.3109	7.11777	6.23013	8.44936	4.96094			1.4226	9.40283	2.19261	1.34334	1.14036	2.08321
	234		10.2814	10.0906	10.4959	11.8583	11.3731	6.40759			15.4465	15.5729	12.8121	17.3514	17.2424	6.4864			4.1007	3.33936	1.8184	2.30422	3.5546	1.86769			4.96194	3.74056	4.80404	6.43872	5.4503	3.94216			12.9159	11.7356	11.7383	20.3435	15.6478	8.42914			1.8264	4.72351	5.04275	2.7146	1.54973	1.14299
	235		8.4964	12.4016	8.79429	12.4342	6.88208	7.77611			12.8087	19.6444	11.4924	14.9714	11.5555	12.7937			1.48479	2.47947	0.57461	3.5364	5.78193	5.97562			4.08616	7.19953	4.36962	3.4227	2.6898	4.46327			10.7839	14.665	9.07498	7.73409	7.09776	10.7996			1.00305	1.9596	0.482527	6.05863	4.06328	6.29385
	236		17.3234	14.1685	11.1164	11.8086	17.6646	11.0726			12.077	10.2369	5.94067	8.57166	12.519	8.03407			0.168577	1.06887	0.472024	0.977893	1.11941	1.67032			11.1466	8.50946	3.87382	6.01298	9.49468	5.62427			11.417	8.82898	3.46786	6.26833	9.88155	7.05132			0.292086	0.780883	1.31845	1.92322	0.0773566	2.50278
	237		11.9062	11.1879	11.9959	10.8043	9.17745	11.948			9.01785	7.14218	6.13193	7.40393	7.5648	8.73134			0.980072	0.151061	0.313347	1.25831	1.42144	1.47331			6.30572	6.53643	5.63047	6.97879	4.97969	5.71781			7.74957	7.27818	6.72627	8.62547	6.82054	7.69344			0.477762	1.18418	0.750211	2.98491	1.52925	2.24621
	238		9.33623	11.756	11.1265	4.29385	5.28739	9.89619			6.4884	8.99724	6.13152	2.7906	3.76758	6.10854			1.28199	0.275631	0.873434	0.959258	1.00424	0.542685			5.61463	5.622	4.1321	2.47583	2.46249	4.66524			7.0161	7.51457	5.26662	3.03467	3.01103	5.54521			1.26538	1.65593	0.933344	2.30058	1.93075	0.918171
	239		11.8805	10.0004	11.1372	7.58107	6.73436	9.30531			9.94594	8.11403	7.93912	8.13847	6.63959	6.34195			2.13	1.86654	0.619214	0.949172	1.60845	0.563849			6.23144	5.94896	5.55578	5.35136	3.95361	5.6031			11.2603	9.67403	10.3057	9.50621	6.94852	8.4192			3.0933	1.68837	1.49274	1.14318	1.47773	0.55562
	240		9.55565	11.027	12.914	10.8882	10.9294	10.8794			6.91321	9.72008	8.42201	9.61919	9.93375	8.8474			1.48506	1.03178	0.895257	1.08801	1.92896	0.422257			4.7812	6.1938	5.79736	5.76883	6.61165	5.89615			6.36642	8.48848	7.86816	7.77403	9.34416	7.19029			2.24177	0.695934	1.45311	1.66292	1.94135	0.767247
	241		12.1656	10.871	7.63186	10.7029	9.02721	10.0479			5.84729	5.14381	4.02516	4.62172	5.80806	4.66714			0.524642	0.786697	1.11066	0.391526	1.02567	0.147706			8.69228	8.94849	6.87754	8.15288	8.2772	8.06916			8.33528	8.13908	6.62416	6.89563	8.06956	7.43529			1.03873	1.2582	1.42316	0.894941	1.26638	0.970272
	242		12.2335	16.579	14.9818	16.2118	17.8663	16.5633			11.8353	16.8672	16.6321	17.7931	19.503	21.7101			2.54362	0.751942	1.53827	0.578133	1.72484	0.511411			9.42337	13.4589	12.1977	13.599	14.9544	14.2819			14.389	20.704	21.49	20.9731	22.2282	23.296			3.72523	1.11304	3.7892	1.38979	1.79777	0.940532
	243		2.78492	7.59066	8.59492	4.1159	2.74937	6.91842			1.83505	5.5006	5.03313	3.49431	1.94209	5.23807			2.79892	0.383002	0.457957	1.89432	0.780672	0.813554			2.42532	5.01034	3.93177	2.94006	2.68729	4.64241			2.81958	6.3961	5.09033	4.14793	3.54681	6.12352			2.86647	1.05904	0.929973	2.21512	0.86546	1.75565
	244		9.51345	9.91157	5.55545	7.31574	7.80682	6.22538			8.79341	8.0835	4.27487	6.01137	6.91794	4.53105			1.38023	1.10061	0.328533	0.900918	2.17662	1.11156			5.36875	5.31623	3.38653	4.36398	3.56419	2.07658			7.95862	9.00883	5.55232	6.90073	5.90775	3.44133			1.39357	2.00032	1.0059	1.56507	3.46264	1.68842
	245		17.3268	18.0616	14.8151	12.0097	12.1181	15.2525			9.63104	9.55121	9.46846	8.09923	8.96239	9.47058			0.947421	0.389751	1.2937	1.54555	1.58302	0.779836			9.7272	9.60287	8.29845	6.94046	7.28818	9.36191			10.0258	9.01381	8.85449	7.74525	7.94504	9.40465			1.91865	1.26548	1.79982	1.8105	1.35912	1.06743
	246		12.9711	18.8702	15.6071	12.9005	16.4294	15.537			7.97	15.1094	11.961	12.9432	14.3557	11.6227			0.856056	1.68979	0.715897	0.0926256	1.40695	0.563578			10.689	15.0513	11.4342	11.6645	13.5852	12.5888			11.031	18.136	13.3606	15.825	17.9258	15.4544			0.618691	1.59296	1.02967	0.974125	0.739082	1.26733
	247		17.1552	16.6305	13.8608	14.9406	15.5589	11.8563			13.7965	15.3002	10.4195	11.9617	15.9136	11.559			0.850859	1.10002	0.775331	0.610066	3.44736	0.896763			11.9948	11.766	6.54524	9.05602	10.7614	7.09956			14.2086	13.3592	9.19762	11.1127	14.2567	10.7181			2.39544	2.16181	1.59079	0.933286	4.1047	0.724339
	248		7.08607	8.60615	8.71881	5.06471	4.64554	14.2887			4.18808	6.10081	4.7	4.11723	3.60365	7.95445			1.00003	0.364792	0.129115	0.458858	2.33979	0.41742			3.14517	5.4741	3.72236	2.27463	1.79523	6.79923			3.48479	6.05925	4.00667	2.95865	2.08017	7.86908			0.70335	1.44729	1.61743	0.776115	1.58872	0.258899
	249		9.61867	10.8238	10.9163	7.54338	7.22787	10.2577			7.92273	8.26491	7.78334	7.09897	8.02538	6.73772			1.30313	0.83041	1.84581	2.29851	1.85287	0.127548			3.87644	4.72213	5.33348	4.93447	4.34182	3.97025			6.03966	8.16405	8.62767	9.66827	8.29446	6.72906			0.960069	0.798425	2.10411	3.77452	0.626582	2.212
	250		12.0446	12.932	9.68475	8.98008	10.7784	15.808			9.73279	7.86185	6.22044	6.13171	8.11098	7.89871			0.9554	0.674374	1.70022	0.2573	0.0732336	0.616948			7.18453	8.19546	5.53639	6.34011	8.38267	10.2181			9.50571	8.41916	6.37323	6.60152	9.56767	9.58539			1.34346	0.449311	3.26055	0.671402	0.277753	1.20046
	251		18.3311	15.3086	16.3425	14.499	18.5392	14.4494			16.3591	14.3616	14.6221	14.4283	15.8024	11.6259			0.803834	0.498419	1.85153	1.77591	1.47505	0.390532			11.2238	9.3232	9.34918	9.19362	8.98356	7.75807			13.9499	11.3836	12.2512	11.8579	11.4387	9.31679			1.56576	2.40408	1.52794	0.912981	1.07541	1.54364
	252		3.76675	10.1211	13.6205	7.07554	2.89445	7.43483			2.75795	6.14223	6.50903	4.64296	1.8297	4.76808			0.104483	0.459784	0.764669	2.30881	1.62832	0.457658			2.35938	4.63075	7.59338	4.86293	2.87249	3.2907			3.25226	5.50528	7.11972	6.23114	3.12703	4.15979			2.68115	0.562948	1.61067	3.0703	1.06996	1.85703
	253		6.84238	7.94208	10.039	12.4837	7.68036	7.93663			6.11647	5.08492	5.79126	8.8428	7.09492	4.3205			0.557174	1.65541	1.24818	0.102383	1.60419	1.1052			2.83214	2.75618	3.78615	6.61265	3.92108	2.75525			5.01801	4.03888	5.20476	8.60162	6.40701	3.78497			1.19792	2.82221	1.75399	1.315	0.961243	1.97046
	254		13.7308	16.1739	13.969	11.1137	19.0789	14.1922			11.5713	12.6631	10.7275	9.23933	12.6353	10.4576			2.00813	0.852246	0.665914	0.792493	3.04351	0.197383			9.17847	10.8016	8.88378	6.21546	10.357	6.93405			10.8787	12.6879	10.4379	7.92548	10.9021	8.35263			1.90238	1.01212	0.109202	1.16952	2.79811	0.200838
	255		15.5926	17.6517	15.8325	15.3008	17.4769	15.8945			12.0179	13.1553	11.7323	11.0111	12.6779	10.771			1.36666	1.88885	0.815835	1.41318	1.86424	1.04091			9.50701	11.2106	10.0408	9.22354	11.7147	8.3878			9.68692	12.3077	9.97255	9.7099	12.341	8.60384			2.26258	3.46884	1.3652	1.70875	1.97777	1.22429
	256		12.2763	17.9013	17.404	12.6266	12.1632	14.6711			10.2545	13.2543	10.6701	8.42671	8.12218	11.2033			1.23639	0.620835	1.3688	1.56651	0.444609	0.584057			7.51138	10.6478	8.2529	6.7838	5.56027	7.03962			9.34212	11.8516	8.74266	7.25345	6.34131	9.78793			1.80871	0.670527	0.943878	1.44946	0.959611	2.67984
	257		5.1751	6.12616	9.42124	6.00929	8.10773	5.99066			3.6301	3.27571	5.22284	3.91283	6.22844	3.67209			0.836345	0.716081	0.406523	1.19694	1.29804	0.969169			2.67164	3.19602	4.66321	3.08386	4.30939	3.04552			3.41075	3.72084	5.52223	3.86995	5.12979	3.69682			1.21537	1.99886	0.826519	1.10648	0.256511	2.93534
	258		6.50718	4.32217	8.14914	3.49708	3.80695	6.63406			5.23859	3.85623	7.79408	3.58144	3.85037	5.69217			1.6264	0.301982	0.491514	1.71427	1.67266	0.738681			1.96584	1.40431	3.66155	0.36012	1.32893	2.14392			3.76283	2.67444	8.29028	0.667465	2.61266	4.37767			5.34564	1.52455	3.56403	3.95686	2.92693	0.78053
	259		8.63099	8.39923	7.47362	5.42915	5.7754	6.49191			8.32127	6.00961	5.12642	4.38564	4.78238	5.19235			1.14094	1.42667	1.2823	1.73799	1.30011	1.18196			6.51703	5.47972	3.87197	4.50466	4.08303	2.9388			10.3465	8.73656	5.59755	7.61426	6.4669	5.29715			0.599789	1.72601	2.56645	4.51108	1.08311	1.47582
	260		6.35274	10.6659	7.99995	12.6473	9.50052	9.93418			7.30988	8.9375	5.34268	8.35216	7.70052	6.43463			3.74522	0.528496	1.25522	1.05165	2.41364	0.320776			6.19541	6.09262	5.36727	7.76312	5.25927	4.79977			11.5545	10.0033	7.27231	9.30595	7.58357	7.08325			2.71372	0.870067	0.732187	1.04075	3.03972	0.455012
	261		7.03833	8.34512	8.13904	5.7002	12.2404	6.11676			4.42967	4.02182	4.78917	3.68562	7.11337	3.948			0.24224	0.875658	0.572441	0.823323	0.828783	0.689606			4.39293	5.14752	5.24673	4.2485	6.5319	3.90871			6.04787	6.13795	6.61908	5.55298	9.76964	5.46434			2.32913	2.12153	0.959049	0.127858	1.37291	1.16662
	262		12.2419	18.68	16.8107	15.1951	14.7693	17.0993			11.5897	15.1938	12.3494	11.9199	10.2056	12.892			2.86221	1.29064	0.655233	1.76234	1.52976	0.219489			7.8205	11.6974	9.69664	9.41313	9.04314	9.21704			10.1538	13.5195	10.8383	10.3758	10.5932	11.0214			2.67677	1.11989	0.447864	0.708281	1.85834	2.033
	263		13.1651	13.4018	11.8509	10.0563	14.2044	11.5809			11.5768	9.46298	7.61504	7.7579	8.76443	7.83998			0.758642	1.09593	0.841015	0.639252	0.672686	0.0546757			9.22318	9.28536	7.56034	8.31282	9.83647	6.40535			11.6713	11.6063	9.52638	9.95566	10.6126	7.97777			0.476675	0.848644	1.68179	0.706013	0.598441	0.611509
	264		4.13728	7.09971	6.88214	6.85444	2.81993	9.13233			3.25095	4.69301	3.96722	4.79662	3.02559	4.85913			1.5572	1.6173	0.548557	2.29191	1.70068	0.685946			3.67811	4.30189	4.72625	3.14673	2.1295	5.64818			4.23021	4.96483	5.09694	4.14755	3.10229	6.19652			0.748383	2.7477	0.999106	2.73274	1.81832	0.624544
	265		13.5431	7.21143	5.28142	8.11504	7.35691	3.28741			9.62463	4.36595	2.42911	3.61916	4.48283	2.23232			0.657512	1.28552	0.019915	0.424318	0.301049	1.45535			5.57661	2.7183	2.40238	3.42419	3.86941	0.81603			6.38364	4.07234	2.67281	3.89922	4.95639	1.40167			1.25811	1.7019	1.69794	1.66537	0.550208	4.54919
	266		12.1435	9.1189	10.4417	8.40085	4.34543	8.93836			8.1304	4.94994	5.64252	4.19876	2.95259	5.28595			0.375445	0.394286	1.39374	0.655455	0.746196	0.660975			5.69238	3.62372	5.30573	2.80428	2.5357	3.93506			8.07076	4.01242	5.77649	2.66235	3.08833	4.41388			0.897548	1.2161	1.7181	2.21877	1.01239	1.16059
	267		4.20333	5.52415	7.24472	4.7727	6.52849	3.57414			2.06804	2.55724	3.08514	2.65259	3.37625	1.6693			0.790262	0.42928	0.815035	0.30903	1.2653	0.995304			2.57713	3.09751	2.39223	2.18332	2.5446	2.74489			2.60109	2.84027	2.33485	1.90686	2.57436	2.28868			1.1049	0.970753	0.780513	0.37932	2.06451	1.66545
	268		5.54714	7.44153	7.10833	5.13578	3.95473	3.91928			3.47577	4.4975	3.21272	2.71065	2.9079	2.40683			1.42989	0.974395	0.427547	0.930353	2.27245	0.367104			2.14575	4.56868	2.71377	2.69651	1.87972	0.132267			2.88972	5.37448	2.74738	2.73851	2.21594	0.172562			2.08517	1.61886	0.531941	0.715753	2.78227	0.974179
	269		5.43754	4.39114	8.90531	3.59201	6.12131	6.69399			4.01537	3.22643	5.66161	2.29851	3.63039	5.46292			2.34842	0.435074	0.392255	0.741161	1.1204	1.61043			2.56311	2.33085	4.04028	1.23437	2.47796	2.31342			4.1756	3.34041	5.85081	1.80247	3.25446	4.14572			3.82267	0.363986	1.32929	1.10195	0.866372	2.14364
	270		12.0482	11.2767	10.9574	11.7145	13.3318	10.9861			10.438	7.32071	7.3385	7.64815	8.50153	6.76317			0.784079	0.471748	1.18304	2.50156	1.78686	1.51935			8.0809	7.4088	6.47758	7.20191	8.04229	6.31046			11.6629	9.2097	8.3866	8.6302	9.65283	8.69878			2.51524	1.23565	1.46873	4.42969	1.98623	2.56496
	271		7.33973	7.79026	5.08475	4.48595	9.6269	8.46293			5.53445	7.30669	4.31888	4.14603	8.71884	6.92113			1.03637	1.65222	1.1404	0.574029	1.79008	1.09544			6.30613	6.24415	3.82839	3.29081	6.19892	4.50943			8.40631	9.69194	5.43245	5.31566	9.12294	7.21851			1.53325	1.91559	1.54271	0.634991	1.33401	1.71087
	272		14.4757	15.0722	11.1072	15.6602	11.9442	15.701			12.5608	12.107	10.2224	15.1879	11.2141	10.2244			2.15559	1.40198	1.20379	1.87065	1.78818	0.0937407			9.7114	8.92195	6.54878	9.80075	8.24431	7.43724			13.3197	13.2849	10.8153	16.3428	12.4886	10.7182			1.11906	3.92658	2.26616	2.13328	3.15011	0.606261
	273		14.5725	14.2141	16.3176	12.6872	13.3076	13.129			12.871	12.5412	11.2609	10.7487	10.8058	9.2321			0.936935	1.75865	0.491636	2.90299	1.75327	0.59997			10.1937	10.1287	10.0221	9.70194	9.34835	9.01488			13.123	13.4341	12.6046	12.441	11.6761	10.9878			1.5709	2.31025	0.706551	4.92785	1.6017	1.27405
	274		8.35046	5.93423	11.5669	7.27766	7.86159	5.50496			6.17464	4.45525	7.23413	4.57634	5.68109	3.08441			0.763885	1.00198	1.37614	0.521406	1.80778	0.399653			3.9574	2.32215	5.15333	4.65075	3.52719	4.09755			5.76654	3.47763	7.57829	6.06807	4.32193	5.2878			1.79108	1.56071	1.39378	1.23599	1.3295	2.75155
	275		10.4982	13.4128	16.2491	14.1061	16.42	13.7311			10.1489	12.7522	11.2048	11.2131	12.3606	10.1109			2.21996	2.02351	1.48731	2.22678	0.40053	0.266499			7.57363	9.25187	7.36181	7.95695	11.0837	7.28825			11.4337	14.8075	11.9061	13.8342	15.6568	11.7643			2.08674	3.73524	1.76815	4.09002	0.722319	2.8084
	276		10.2625	10.9912	9.09676	8.24255	10.0102	12.5373			8.36607	10.0038	5.98795	6.28639	9.0047	10.8664			0.582398	1.08448	0.363796	1.50195	1.59071	1.09432			6.30709	8.92622	5.50031	5.45976	6.31741	8.40928			8.59831	12.6645	7.36516	7.02283	10.4341	12.437			1.06736	1.98157	2.01413	1.40317	2.16435	1.4286
	277		11.8126	12.2556	7.82292	10.04	10.6688	10.1036			8.32727	8.03339	6.08862	8.03793	8.15218	7.81549			1.73306	0.81403	1.07908	0.903529	1.21273	0.473974			4.51281	5.92802	4.46478	4.52619	5.28869	4.51458			5.58316	7.52341	5.46474	6.16621	6.6559	6.47656			2.66709	1.29645	1.69383	0.526114	1.81222	0.893281
	278		15.5975	17.0228	13.4491	16.3274	16.0801	13.4449			15.3306	13.1371	11.616	13.0339	14.209	12.7049			1.80485	0.717576	1.46361	1.55643	2.6651	0.759692			9.68316	9.18404	7.3534	7.99462	9.52834	7.06443			10.6757	9.6554	8.19318	8.38245	9.69478	8.51843			1.25608	0.99108	0.477227	0.909687	2.53406	1.11526
	279		10.4646	8.43039	9.85348	12.6302	5.8363	6.08133			6.04756	5.91357	5.58359	7.90141	4.56534	3.94714			0.354337	1.78885	1.10644	0.705456	1.4959	1.01609			7.0667	3.59312	5.06971	6.33044	3.07518	3.85151			7.73755	4.56429	6.49611	7.50351	3.30374	4.4283			1.35009	2.32758	1.45259	0.676363	1.65683	2.05441
	280		6.08586	2.78026	5.86557	2.67096	4.23604	4.05417			5.19603	2.12706	3.81171	1.98904	4.56796	3.39706			0.984909	0.396663	0.487082	0.269056	0.596745	1.39502			1.14545	0.518139	1.63839	1.00738	2.9953	0.798589			1.56454	0.744019	2.62291	1.46219	5.2928	1.37032			1.13736	1.08082	2.46594	1.83358	1.84709	4.67316
	281		12.0314	8.82271	12.0226	10.3649	10.0093	9.90736			7.7487	5.7818	8.25037	6.52222	7.12154	7.34224			1.05985	0.960344	1.07137	1.60529	1.50106	0.699991			5.9036	3.13078	5.26963	3.62061	4.54913	5.1608			7.74109	4.85527	8.13611	5.81564	6.82645	7.843			1.16873	1.42124	1.26726	3.58368	2.73694	1.81959
	282		12.0701	10.4116	12.234	9.28992	11.938	15.5994			11.3151	5.25761	5.36081	5.53772	6.71877	8.27953			1.19479	0.973219	0.770018	1.03048	1.13569	0.325031			8.37642	7.43133	6.66983	4.89632	6.86836	9.48895			12.8122	7.53903	7.25145	5.55327	8.22319	9.06712			2.63306	1.69173	1.52128	2.66383	2.4604	2.54424
	283		8.17372	4.98844	5.65231	4.76273	8.08848	5.40301			5.23236	4.20863	4.03526	3.14024	5.4704	3.97366			0.361439	0.557233	1.2018	0.784662	0.395971	1.19906			3.36555	2.50428	2.77414	1.27124	3.30393	2.42118			4.93158	4.11349	4.30855	1.90417	4.76393	3.61067			1.213	1.66989	1.76476	0.126744	0.511199	2.01841
	284		4.26825	9.84356	10.7805	13.1404	7.44942	9.44201			2.23549	5.28043	5.21204	6.69711	6.23842	6.23405			1.75038	0.829925	0.945869	0.297961	2.16706	0.118487			4.85998	6.642	5.60368	8.24081	5.51937	6.56941			4.11555	5.92517	5.40384	8.63432	6.80103	6.79547			1.9212	1.47011	0.79265	1.00755	2.11833	1.49529
	285		8.42219	5.52511	1.3328	5.03966	3.46747	2.62586			5.81647	4.03716	0.906448	2.90065	2.87143	1.57954			0.905173	1.62031	0.833753	1.54585	0.747288	0.361284			4.62644	2.97794	0.895975	2.18587	2.60437	0.468624			4.96944	3.62921	1.1281	2.33058	3.13719	0.58345			1.97705	0.564525	1.60084	1.97345	1.29435	1.46793
	286		14.3462	10.1646	9.56045	10.3228	10.3247	7.21955			16.6179	8.39546	6.2086	8.25536	8.23259	4.99562			1.6267	1.14879	1.13005	1.58306	0.38954	0.764777			9.7649	5.03101	4.89247	5.45401	5.19731	4.03238			16.9196	8.2572	7.17245	7.11774	7.55011	5.00095			0.69767	2.57758	1.95519	2.51052	1.46532	1.63675
	287		6.50765	6.56721	8.27656	7.26718	7.14528	5.63841			6.14563	7.80743	5.9124	6.5472	6.14349	3.91249			1.26081	3.01002	2.35221	1.82516	0.999613	1.09046			5.18887	5.27176	7.25098	5.31117	4.99336	3.67099			7.93259	9.63539	10.2289	8.12779	8.27922	5.33951			2.21046	4.84863	3.81786	2.62949	1.5661	0.183857
	288		11.9168	12.8909	15.5191	11.3554	11.4862	13.4423			10.5169	12.4442	12.3433	9.07314	12.68	9.69565			1.29889	1.00581	1.592	2.44665	2.85487	0.459123			8.45698	9.58921	9.31	7.36406	7.33206	7.37022			12.8776	13.8715	12.987	11.1628	11.2414	10.4057			0.876674	1.86892	1.52946	2.58955	2.76719	1.49353
	289		5.49503	12.6933	10.3609	13.0867	15.7054	11.1133			5.97214	10.6018	8.53221	12.3934	13.9352	11.4218			1.48775	0.825158	2.4986	0.342096	2.35953	2.25638			2.56161	5.61814	4.58951	7.63422	8.11714	6.97032			4.34758	10.4211	8.14204	12.2649	12.1423	10.7919			2.20788	1.29505	1.73653	1.63043	3.59477	3.54241
	290		7.34167	5.73833	5.33199	6.45518	4.64706	4.16035			6.06383	7.3961	6.19704	5.9846	5.2123	5.73413			1.5482	4.2869	2.60655	2.22774	0.951566	0.400725			4.87807	6.34485	4.38981	5.845	4.95743	3.99345			6.40767	9.2981	6.73398	7.90207	7.53165	6.34833			1.13727	3.47771	3.09835	0.55004	1.84449	1.62389
	291		7.19954	2.53176	2.07127	2.62264	2.81126	4.01348			6.21939	3.804	4.60567	4.53308	4.98849	4.21577			0.493255	1.81397	7.77457	1.68013	2.96106	1.28656			5.76758	3.72913	3.35892	4.28857	4.83898	4.31717			9.32185	7.43233	7.87021	8.37239	9.793	6.86311			0.702916	3.73542	7.32375	0.89116	2.60666	1.45901
	292		10.784	4.48563	3.58998	6.21546	6.80702	5.58262			16.0867	4.86302	4.24399	7.58488	7.92	6.48848			1.58303	0.636373	1.01948	0.824739	4.58945	1.5109			5.17733	1.25112	1.7249	3.03657	2.75387	3.11152			12.4463	2.97557	4.1405	6.65259	6.26414	7.25983			1.24037	2.92194	2.41866	2.16067	4.56087	2.06618
	293		7.24419	4.88175	4.00389	2.85136	4.9124	3.26496			8.08122	4.05293	3.65793	2.97578	4.73477	3.39822			2.83711	0.589405	1.4574	0.310503	1.63452	1.32688			7.35356	6.18604	4.09966	3.09798	5.71125	4.5603			8.92984	6.67078	4.65125	3.79936	6.42894	5.34679			1.94199	2.05552	1.98558	0.649219	0.799914	1.46543
	294		12.6215	11.6988	9.18371	9.50924	13.0969	8.87683			23.8439	17.1854	12.3052	11.6406	18.3271	12.3825			2.30875	1.54744	1.26921	1.54316	7.39052	2.06063			11.8095	10.7518	8.15872	8.38632	12.1006	9.37095			28.715	19.9314	15.6591	13.922	19.6303	16.4942			2.48394	2.25347	1.50267	2.92217	6.56746	2.05939
	295		15.2719	9.71197	7.13837	8.75936	9.32042	8.10686			24.3392	16.2218	10.5637	13.7898	13.2247	11.1078			2.74883	1.94272	3.45097	1.94261	3.56792	1.43278			11.0542	9.67073	6.42165	8.41367	8.89799	5.48856			21.1129	19.6968	12.781	16.5692	15.2958	11.2708			1.77802	1.97745	3.67783	2.56241	4.76682	3.23103
	296		12.9445	15.0716	10.4851	15.7244	14.6117	13.2641			24.6746	33.6	23.8891	30.0453	31.3628	18.9711			2.33708	5.06598	3.59632	1.3491	9.05974	2.48996			9.18847	10.4035	7.23009	11.1749	10.1868	8.64294			23.453	27.6353	19.7856	25.7111	26.4172	14.2896			3.097	5.09927	3.71177	0.978022	7.63741	2.92364
	297		9.99766	19.6498	14.0917	13.9168	16.3514	15.1365			24.5552	40.1666	30.1632	33.7372	38.4989	36.3083			1.95356	3.71143	3.0648	3.75836	9.39108	1.04831			10.5035	16.7351	12.6728	13.661	15.4676	12.8451			25.3604	44.9972	33.4474	38.2664	42.632	37.2113			1.89375	4.18603	4.9802	3.34154	6.91707	4.24765
	298		9.16641	10.9147	6.68883	5.33702	6.38949	3.72811			12.3983	15.5535	6.87425	7.57016	7.19122	5.01869			3.18459	3.09972	3.11535	1.86208	4.27557	3.02762			3.91987	6.60668	4.85727	4.83999	4.90341	2.91284			8.30637	14.3032	9.79984	10.4341	9.86539	6.11189			2.05568	0.785949	2.79553	2.45883	3.3818	1.23966
	299		13.6454	12.6788	10.0248	14.4525	16.8657	10.4661			23.0672	31.7211	26.1581	28.2593	30.1912	26.9898			3.07481	4.99727	5.347	3.91933	9.00311	4.4202			9.45148	9.94919	7.88479	10.6688	11.5307	8.13606			26.0082	34.2173	31.5678	33.0146	32.7315	25.2465			5.40548	1.72645	1.17723	6.95748	5.70393	4.69549
	300		6.16183	7.73144	8.32091	5.06473	8.15382	2.9859			7.57724	8.46553	10.3294	4.94495	7.25719	3.05244			2.84027	2.58566	1.63171	1.70842	1.87591	2.01802			2.87034	5.29992	5.32008	3.54037	3.34566	2.0134			7.34782	12.5085	15.1495	8.1853	7.50943	5.02647			1.89944	1.91238	6.53735	2.28574	2.92519	5.72123
	301		10.1091	15.4988	10.7409	13.6541	12.8803	14.6755			18.4144	34.264	32.4865	35.4803	27.4194	31.2122			1.71067	3.8988	4.85501	2.84251	9.1889	6.07473			7.49796	8.3043	5.01643	9.33927	9.36498	10.6661			24.5142	30.1816	20.4044	34.8027	35.8485	38.4799			5.60895	12.0818	1.70299	1.89595	10.3899	5.99726
	302		14.5758	15.3584	17.1635	16.3997	16.3547	19.1017			11.2115	10.6802	10.7286	11.6997	14.8876	13.649			0.351689	1.20437	0.684299	0.723031	0.882007	0.706456			12.2311	9.38866	8.91999	11.4003	11.9801	10.3204			14.7488	12.7939	12.3559	13.8603	17.7512	14.4857			1.66695	1.30307	1.10585	1.37228	0.99984	1.67414
	303		13.9388	15.2957	14.4773	6.08702	8.89471	14.4862			7.65576	9.18193	5.80243	3.69801	6.24672	8.9839			0.621426	0.497163	0.450605	1.07257	1.49652	0.460688			7.58914	8.38187	6.21346	2.69087	2.47604	8.53466			8.19492	9.12276	6.3358	3.10611	3.00665	8.97116			2.16146	1.8432	0.343634	2.48187	2.04853	1.60923
	304		17.1443	18.4777	19.0208	12.7346	18.3438	16.5399			12.9316	16.6158	15.2392	13.0079	16.449	13.2158			1.76318	1.32101	1.0245	1.38013	1.80451	1.32379			10.3748	11.1939	10.488	8.35421	11.676	10.7401			11.183	15.9384	13.7111	11.9369	15.1879	13.2183			1.84374	2.08718	0.954086	1.79563	1.53977	1.24803
	305		10.9075	18.1841	18.0684	12.1137	17.3701	19.0125			11.9609	13.4131	10.5205	11.3334	13.4955	12.0138			1.42791	1.42712	0.558724	0.271711	1.93094	0.416738			10.0216	11.9148	9.15874	8.76485	10.6584	9.84822			13.908	14.4571	11.4607	12.1083	13.8878	12.311			2.69043	2.01598	0.82634	0.7466	2.47108	0.576332
	306		9.82571	5.33463	9.47231	1.72499	3.82478	3.6515			6.05444	3.48363	4.09177	1.0175	2.41739	1.66666			0.505482	0.408565	0.143151	0.60645	0.49236	0.199554			5.16268	4.08594	4.92899	1.64597	2.62591	2.05067			5.58954	4.76566	5.46158	1.88632	3.06606	2.32118			0.831306	1.15578	1.99476	0.230321	1.05822	1.34943
	307		11.5218	13.5307	10.1758	12.207	9.14067	17.0416			9.20049	10.2097	5.61179	8.58372	8.37105	12.0254			0.0738919	0.479344	0.809711	0.339723	2.68705	0.737708			8.67067	7.83761	5.0549	7.66528	6.83806	8.05235			10.4245	9.4178	5.72591	8.36217	9.3613	10.7647			0.938152	1.24171	0.982816	1.03769	3.74746	1.15931
	308		6.86324	11.9234	12.4369	7.75932	7.96793	10.7986			6.2081	8.09554	6.29338	5.93202	5.67702	6.41364			0.904924	0.613294	0.62828	1.22348	0.490528	1.05224			3.17312	5.66809	5.37786	3.64459	4.45417	5.41091			4.21756	7.17958	6.04675	5.05103	5.07846	6.10217			1.83796	0.257153	2.53743	1.47218	0.489844	2.9675
	309		12.3445	8.81097	12.1997	9.6546	11.6409	12.5033			10.4973	8.76335	9.65048	10.1242	13.4907	9.7925			1.86829	1.80952	0.725824	1.43669	3.27342	1.40428			5.32685	4.42055	6.40412	5.98294	7.82754	5.08972			7.15024	7.92351	11.6469	10.7885	16.1561	8.29817			2.48021	1.66527	2.28957	2.80538	3.86689	1.11828
	310		11.1753	9.97962	12.9606	10.5393	8.40105	11.4286			11.2532	11.8181	10.0742	11.0017	8.63977	8.15768			1.62025	2.56453	0.764399	1.45003	1.72378	0.627007			6.75095	6.08305	5.49814	6.82504	4.74047	6.35402			11.2541	10.5385	8.76746	10.9342	7.89247	8.70824			2.57872	3.71509	1.48169	2.25308	2.33414	0.552442
	311		14.7266	16.8234	15.5067	14.0697	16.8444	17.4544			11.6282	13.4172	14.6816	12.4056	13.4502	14.2186			0.913444	0.875367	2.01867	0.906146	2.24325	0.161558			11.1419	11.2709	9.34313	11.282	11.788	11.4791			13.7318	13.0916	12.4785	12.1994	13.4281	13.9461			1.40623	0.0906988	2.48622	1.1204	2.57964	0.382949
	312		15.5429	17.2903	18.0271	14.7567	13.3496	12.3529			12.6269	13.7773	13.7405	11.5218	11.3871	9.40329			1.07028	0.999423	0.323446	1.43125	1.90206	0.30083			12.0893	14.025	13.4775	12.2395	11.3372	9.45765			14.4215	16.3899	15.6702	13.962	13.8962	12.0252			1.85324	1.37761	2.01713	2.30559	1.91634	0.839402
	313		4.78594	6.19071	8.74649	6.08514	5.81241	10.6863			2.93178	3.62482	3.72986	2.95808	3.7478	5.14456			1.97619	0.836208	0.598669	1.16259	1.25051	0.234723			2.86409	3.89662	4.86001	3.49647	3.45029	6.13329			3.62474	4.67203	5.24358	3.66963	4.08652	6.71257			2.65579	0.474053	0.508059	2.57259	1.86082	1.1103
	314		9.08989	9.43041	7.52352	6.89691	10.4447	6.91455			5.5002	5.06955	3.7527	4.24438	7.28206	3.96997			1.21493	0.891994	0.648952	0.795003	0.479637	0.514392			4.57544	4.11494	1.71019	2.65944	5.27084	3.12224			5.1917	4.53003	1.93074	3.49203	6.91133	4.3707			1.77438	3.26287	1.76011	2.84843	1.81472	2.30773
	315		11.6597	6.82137	10.7567	9.20461	5.61806	9.07075			9.88084	7.40361	8.75807	10.6382	5.96718	9.79871			1.17835	0.214406	1.43155	0.806388	1.44429	1.60777			5.66703	3.44473	4.52552	5.40242	2.67936	4.30593			8.91512	7.13304	9.46494	10.7923	5.38036	9.33244			4.16024	0.870781	2.81594	1.6744	1.37952	4.15412
	316		8.47062	11.594	7.48621	11.5337	14.2252	12.2351			6.80847	10.753	6.96951	12.3057	12.2747	10.4489			1.26228	0.447504	1.2153	1.68331	3.07582	1.11399			3.26528	3.58695	1.07354	4.83917	5.61788	5.12087			4.91559	5.28935	1.58966	7.24512	8.46402	7.64655			1.66339	0.480551	2.19502	2.46044	3.04813	1.67602
	317		14.6158	13.4548	16.0718	13.4089	12.0428	14.4494			27.2942	19.981	15.7652	18.5504	18.0726	15.1232			4.38955	2.50862	1.45237	1.35401	3.95382	0.974572			10.4507	7.53556	8.09499	9.31674	6.85758	7.37887			19.8876	13.2092	11.5903	13.6446	10.8221	10.2107			3.99329	2.86899	0.990965	1.91636	2.84249	2.67331
	318		17.6838	19.3074	16.0639	15.853	19.7539	16.6389			19.9413	22.3444	18.0629	19.3695	20.2044	17.2039			0.764218	0.649887	1.8303	1.56076	2.64421	1.15002			12.8455	14.3515	11.5037	10.4757	13.4288	10.7166			18.7031	21.8108	18.4679	18.2918	20.1083	18.4456			0.281576	1.74629	1.27893	1.73827	3.56201	0.815994
	319		13.9844	19.5539	16.0752	15.6408	19.087	14.8517			16.1978	16.5252	14.3798	12.2598	15.8523	13.1841			1.67729	1.32395	0.61567	1.65746	2.15107	1.18995			9.83395	11.4445	10.2807	7.47267	11.0181	8.95071			13.24	13.1095	11.7195	8.14285	11.4547	10.0708			2.85328	2.31281	0.647133	2.55457	2.08635	0.357941
	320		6.44283	10.2431	7.2012	3.17925	9.86224	6.63159			4.48268	4.82001	3.68069	2.07919	6.0864	3.31062			0.259898	1.09573	0.42944	0.519367	1.37408	0.284718			3.22542	3.61117	1.64129	1.31538	4.55162	2.69804			4.25821	3.6042	1.99716	1.44063	5.39453	2.91524			0.210855	2.23238	1.04552	0.439124	1.47118	0.450298
	321		1.46609	8.78113	4.46907	4.52284	5.03341	5.76873			1.39389	4.56627	2.08983	2.6244	3.46689	2.64395			2.75427	0.80929	1.91343	0.97264	1.2475	0.180545			2.12494	5.96445	5.0013	4.48614	4.83494	4.08606			3.10194	6.26184	4.58859	4.66843	5.37317	4.51459			1.17972	0.392565	2.89619	0.890156	2.58791	0.960719
	322		12.375	16.9835	15.7022	15.4681	14.0283	19.1461			10.3221	14.9344	14.0607	13.5261	12.5489	17.6287			2.18394	1.70966	1.89313	3.16011	3.01777	0.725451			10.3598	11.5659	11.3138	11.2052	10.2504	14.9207			11.9772	15.2901	14.4879	13.3102	12.5501	17.8237			2.63329	2.13458	2.23133	3.7656	1.54286	0.789657
	323		7.81164	6.44229	7.41058	5.11315	7.99162	4.12447			5.17059	3.68341	3.7845	2.4287	5.16026	1.90823			0.587846	1.41557	1.02271	1.71395	2.28557	1.12407			4.92973	4.69382	4.27382	3.76105	6.61432	2.18441			5.04883	4.94096	4.01953	3.58865	6.74854	2.13744			0.565658	1.29315	1.70965	1.71042	3.70109	3.17256
	324		9.139	8.91707	11.0896	9.53845	6.73262	7.55959			7.24193	6.01003	5.83861	6.26967	5.53291	4.13515			0.666471	0.292647	1.0085	1.31421	0.369131	0.53042			6.17938	5.15064	4.71287	6.18044	3.83514	3.69459			6.93463	5.76625	5.08372	6.57333	4.92606	3.73956			1.20495	1.17847	1.53937	1.92117	0.924483	1.60251
	325		4.87257	8.9953	10.5261	6.309	6.12999	10.1991			3.33035	4.09009	4.79834	3.93884	3.75069	5.23004			1.19237	0.19679	0.521599	0.962358	0.292592	0.481884			2.771	4.37804	3.80163	3.05476	4.28315	4.44729			3.31702	4.80496	4.50351	4.03325	4.2088	5.5497			1.36889	0.680038	1.0759	2.17062	0.221691	2.3529
	326		11.5313	11.9094	12.5705	12.0372	10.9751	13.0061			7.49449	6.13628	5.80763	6.32552	6.86443	6.09016			1.02446	1.22313	0.285785	1.08393	0.793821	0.496642			6.20092	5.42344	5.19566	5.56545	6.14734	4.59989			7.75307	6.42896	6.3446	6.67813	7.97745	5.64149			2.1559	2.51467	1.34944	2.10174	0.356197	1.7017
	327		5.87945	6.17058	8.9306	6.36975	7.99009	6.5767			5.03889	6.69812	8.61241	6.16216	10.4731	8.19873			1.11657	1.9972	0.683543	1.51742	1.92186	0.74796			1.21586	4.05888	4.19265	3.40449	3.79393	2.3478			2.47328	8.4391	9.02113	7.46599	10.3241	6.0759			1.54866	3.85542	0.681337	3.30869	3.58357	1.23878
	328		13.8552	13.3212	16.6837	8.75458	10.6437	13.1954			7.97612	8.04037	7.47897	6.34351	7.47816	9.23712			1.3046	0.657464	1.13633	1.30816	1.38058	0.739246			6.10912	6.47984	6.80438	3.65188	4.43005	5.99935			7.59399	7.00333	7.09001	4.60266	5.88699	6.38736			0.35362	0.394923	1.79009	2.26092	0.719623	1.79203
	329		6.39046	6.61833	9.56602	7.13347	5.557	4.30215			2.17989	2.79543	3.34042	2.71031	2.47954	1.77867			0.460208	0.374392	0.972407	0.310988	1.45036	0.281222			2.528	2.19377	3.81647	3.68091	2.75811	1.80978			1.73814	1.80208	2.68042	2.61497	2.35522	1.30531			1.22435	1.03194	1.08256	0.606766	2.01038	1.03469
	330		12.2442	13.7773	12.414	9.11608	13.7796	14.6467			8.41414	7.56456	7.31679	6.71001	9.85527	10.8549			1.21251	0.203031	1.13924	0.46518	1.15136	0.491417			6.52683	7.42221	5.93123	4.95595	6.08039	6.60537			7.61856	7.67128	6.86644	6.10512	7.94525	9.02588			1.03803	0.274687	2.25496	0.856021	3.48642	1.07573
	331		4.71297	4.63181	6.38152	9.76431	7.00261	6.85331			2.87143	2.20206	3.33995	6.59518	4.18938	3.11609			1.10867	0.409913	0.38099	1.11641	1.11511	0.771258			3.64528	1.70223	2.28863	6.15327	4.85438	3.9862			3.8226	1.83313	2.72557	6.82278	5.45633	4.15431			1.13815	2.0551	1.68791	0.828399	2.03026	1.90794
	332		7.91925	10.1142	11.2865	5.28859	12.452	8.93014			5.28564	6.56458	6.68546	2.9453	8.90613	5.56581			1.6932	0.962332	1.5718	0.895438	0.975307	0.689094			3.67799	3.88409	4.30086	1.75603	6.06746	3.62115			5.29198	5.41504	5.6862	2.06476	7.83696	5.59077			1.94109	2.25312	2.26248	3.1248	1.30386	1.65705
	333		9.14599	10.5402	9.95293	14.7373	9.62095	13.2236			8.73953	7.1356	7.19577	8.16988	6.08231	8.18541			0.966274	0.952067	0.744193	0.148797	1.02816	0.395388			5.99883	4.04394	4.86053	6.21792	3.50285	4.71361			9.54118	5.02074	5.62769	6.32704	4.19339	5.39401			0.332341	1.56223	1.27384	0.52391	0.18281	1.18706
	334		7.53321	8.17015	7.26363	5.55203	11.2023	11.3193			7.02507	5.03885	4.47391	3.8945	5.6685	4.72652			2.29144	1.0079	1.82624	1.20773	1.05371	0.364581			6.34396	5.25176	4.0227	3.97294	7.14159	7.52822			7.77269	6.47552	4.78209	4.63518	7.66467	6.92288			1.08048	2.10917	2.52136	1.9029	2.63643	0.799779
	335		7.66975	8.92449	11.094	14.62	10.7149	9.40855			4.12378	5.12108	5.80617	7.64436	6.47758	4.0257			0.579021	1.12143	0.930369	1.38862	0.189675	0.321744			6.12935	6.70929	8.94676	10.2956	9.88928	7.58063			6.60831	7.48738	9.20857	10.8779	10.5955	8.20256			1.02095	0.542649	2.76943	2.4529	0.495182	1.05758
	336		9.00937	12.232	12.3878	10.6515	15.4547	12.902			6.79008	8.67734	6.33873	7.78404	10.8062	7.99976			1.21621	1.99598	1.13603	1.07569	2.31191	0.421985			6.14016	7.48093	6.19077	6.22279	9.92545	7.35988			7.12895	10.1342	7.73724	7.85849	11.269	9.47789			0.990218	1.4258	1.29696	1.72855	3.25514	0.027773
	337		5.21149	5.46488	3.68523	2.84703	0.712737	5.64104			2.87918	4.64024	1.92668	2.84508	0.678223	4.69388			0.545905	1.41696	0.562081	0.777874	1.49116	0.311259			2.49692	3.0771	1.88009	2.13675	0.799727	2.96837			3.16533	4.61723	2.97015	3.31461	1.26755	4.8378			0.865605	2.03432	2.19053	0.989616	2.18557	0.613882
	338		9.2998	9.91462	14.301	8.87035	11.5678	13.0387			7.98225	7.70679	11.34	8.65715	10.2892	10.463			0.806275	0.40131	1.89251	1.43202	0.67536	0.259135			5.45019	5.2711	7.69316	5.52905	6.16258	6.37571			7.91264	7.75555	12.0604	9.19685	9.39497	9.60786			0.91521	2.45496	3.2177	0.999695	1.97015	1.04841
	339		13.0808	15.1116	15.3232	15.4198	14.0311	12.6915			16.4056	21.1147	25.2586	20.9285	19.7787	11.9276			4.34904	3.55417	2.36715	2.43453	2.16821	1.10142			7.47257	12.3546	10.377	11.7558	12.0252	10.8499			13.0936	25.3329	25.0929	25.1216	29.871	21.3978			3.60954	5.18797	3.67577	1.86735	2.93094	2.37933
	340		8.29153	14.0513	11.0049	10.6022	11.6477	10.3916			9.25964	14.0021	12.7353	11.9335	14.3785	12.4964			2.79034	1.01955	1.22927	2.7694	3.63934	2.9015			5.84138	9.19847	7.36085	6.02688	8.15408	6.71309			10.3483	13.3176	12.1655	10.0437	15.0878	13.8188			3.52326	0.736749	2.13787	3.27798	5.15749	4.42202
	341		14.8321	17.8606	15.1394	14.6969	17.2243	18.3975			15.5412	20.0225	16.5211	18.0018	23.8653	23.8676			2.7518	3.35199	1.13437	2.05814	4.67468	1.09329			11.6051	11.6159	10.6857	11.5567	11.8486	12.182			15.8635	18.7768	16.195	16.5166	23.2404	23.0548			2.64405	3.36515	1.54202	2.24915	3.32472	1.48265
	342		16.4137	19.9048	16.8773	15.5864	17.326	16.2472			15.4293	20.5966	16.968	17.5027	18.7518	19.7951			0.879699	1.27137	1.78625	1.04045	3.66326	0.75508			11.4446	15.5712	12.0097	11.1213	12.2347	11.1091			17.4818	21.0274	16.9707	18.8635	18.4596	17.8554			0.638227	1.82533	2.12426	0.382137	4.9618	1.32413
	343		8.21988	7.7756	14.0123	12.669	12.759	7.14756			6.57874	6.02156	11.1267	9.12364	11.3076	4.96689			0.68207	0.320613	1.53059	0.969263	2.15501	1.03882			5.11611	2.74236	5.95689	5.32403	6.88086	3.46783			6.88889	4.55051	9.6499	8.20946	11.2537	5.72813			0.755328	1.54395	0.136573	1.71748	1.92903	1.99696
	344		17.4217	15.5341	15.5387	13.8602	17.8268	17.0948			21.0304	12.4659	14.9537	14.5857	15.1381	15.9211			2.24774	1.61377	2.11008	1.24335	1.7008	1.073			10.9376	9.1575	8.7773	9.32022	12.3426	11.3476			17.1062	12.9356	14.5879	13.8223	15.6556	14.3891			3.3761	2.91011	1.60054	2.06242	1.45736	1.28061
	345		7.95195	3.82866	4.75519	6.67072	5.14918	9.99385			4.8885	1.81119	2.29027	3.12491	2.90134	4.08403			1.68556	0.96326	0.776736	1.14842	0.909539	0.488881			4.17343	2.74298	1.87597	1.91217	1.96194	2.65412			3.6086	1.97902	1.63316	1.45438	1.83305	2.36966			2.15087	0.491528	0.711778	1.29606	1.24977	0.743545
	346		2.0189	8.01234	5.33147	8.14196	5.92433	8.43577			1.30225	5.052	4.69142	5.75946	4.21581	6.03549			1.36201	0.38928	1.01853	0.665774	2.01751	0.437842			0.181022	4.0788	2.30432	4.32397	3.28772	2.59922			0.183929	4.08438	3.21448	4.63643	3.63902	3.23105			1.20151	0.548782	0.865347	0.849598	2.32598	1.35169
	347		7.04526	4.35364	10.3894	11.3805	9.39195	7.51138			6.80621	2.82521	6.01704	6.4568	5.85246	5.01509			1.66343	1.05736	0.928173	0.410314	0.832235	1.42591			3.96748	2.15153	5.66084	6.09587	4.07912	4.19615			7.29662	3.07878	7.12077	7.51616	5.15182	5.68042			0.455273	1.66987	0.422931	0.403113	1.11338	2.16515
	348		9.8447	15.5834	14.3022	13.1866	13.028	12.8022			7.25848	14.9951	13.3852	12.6946	13.5551	12.7037			1.81728	0.852865	1.22505	2.21858	1.69535	0.937807			6.52371	9.28733	8.73979	8.10818	7.45348	8.58838			6.74545	12.0832	10.7525	9.93961	9.90825	10.2242			1.02818	0.983656	1.21369	2.95315	1.26471	0.565817
	349		7.7314	10.9767	6.21375	9.75843	10.6405	8.17297			5.66379	7.00542	3.65826	5.27286	7.71013	5.48785			1.44764	0.809567	0.45644	1.07171	1.79383	0.561901			2.91783	4.54352	2.80215	5.89745	6.39509	4.88189			4.12971	6.27902	3.44235	7.22743	9.13852	5.83089			1.99361	1.88711	0.686098	1.71022	2.52906	3.21809
	350		12.0548	8.8245	8.43245	4.99012	5.46215	8.04329			13.2043	6.33514	6.81386	2.93217	3.93811	5.00932			0.827516	0.607594	0.903483	1.16398	0.352064	1.1123			8.79779	3.40689	4.44421	1.58212	3.08232	3.5337			13.0026	4.59598	5.41937	1.89034	3.84749	4.03619			1.79088	1.86143	1.95273	2.08339	1.12096	1.71806
	351		2.48094	3.22743	3.26632	3.18244	3.74685	3.60099			1.91827	2.39525	2.20303	2.06482	2.40887	1.99362			1.64344	0.343908	1.5718	1.82889	1.43684	1.47433			2.57571	2.88867	3.04746	3.3027	2.6947	3.22582			3.02481	3.74184	3.47832	3.52028	3.25938	3.09827			2.5231	1.3729	3.00267	2.4993	2.18259	2.12475
	352		6.31315	6.48529	4.87174	7.73102	4.82558	5.03727			4.64153	4.00821	3.99075	5.29779	3.65018	3.51234			0.389696	0.925577	2.47855	1.21078	1.77918	1.73171			4.13436	2.55629	3.11409	3.37849	1.08126	3.07567			5.63206	3.42146	4.6152	5.03804	1.71407	4.57286			0.884107	1.22445	4.25176	2.76588	1.68793	3.17581
	353		2.50361	9.18942	9.13525	11.2539	9.11195	5.80701			3.52791	7.28339	6.0587	7.94788	6.52878	3.96352			2.72135	1.04315	1.71741	0.947487	0.0913548	0.978808			1.90288	3.02934	3.53111	4.07351	4.31493	2.29423			2.83618	3.82492	4.4669	5.00436	4.7701	2.86986			1.71911	0.848432	3.3264	1.14491	0.734763	0.610505
	354		5.80218	3.15721	0.674721	2.10034	3.54404	7.30143			4.6346	1.77275	0.419861	1.02037	1.95656	3.64233			1.54838	0.870926	1.43842	0.575919	0.660955	0.54521			2.27072	0.592883	0.124484	0.346234	1.76151	1.68186			2.74088	0.631119	0.134155	0.384109	1.83282	1.75719			2.37761	0.750941	1.37447	0.880496	0.859969	2.65738
	355		8.49579	4.30152	2.90085	5.85723	3.2722	4.3986			7.22871	3.58499	2.55632	4.18916	3.56206	4.66063			1.30477	1.08052	1.02503	1.33218	1.6537	2.70671			3.50426	2.42093	2.25622	1.80459	3.20381	2.57757			6.35609	4.87497	4.45006	3.08076	5.89326	4.73949			2.13265	1.87169	2.18679	2.73394	2.33876	4.66037
	356		12.593	12.3667	10.8537	8.95144	13.0531	11.471			21.703	14.7197	9.62578	10.6355	15.8423	14.0808			2.4203	0.935566	1.47141	2.52581	3.41894	0.289086			7.31605	4.61721	4.57113	5.05116	7.80539	5.89636			13.9067	8.8372	8.16913	8.58392	13.1109	11.2701			1.78836	1.51872	2.46964	1.82071	2.14353	2.33226
	357		7.51257	10.0654	9.77382	10.2813	7.84176	6.67953			10.6467	11.4595	9.86891	9.13603	8.60402	5.33684			3.04911	2.16692	1.09593	1.97016	2.73747	1.75152			4.61577	8.02634	5.93157	7.55753	5.52791	4.18416			7.76103	12.5183	8.94006	10.7162	9.25783	4.93541			3.05971	2.41508	2.0863	2.08228	2.70755	2.5265
	358		7.11992	5.1948	1.24564	0.943616	1.14872	4.01926			10.7468	6.8165	1.39572	1.06767	1.60486	4.42368			3.59823	1.75953	1.92972	5.16141	6.83409	4.24518			5.63483	4.00894	2.2151	0.320043	0.211668	2.51162			10.4685	6.06903	3.32387	0.533768	0.39122	4.53087			2.92435	0.900635	2.10653	6.02645	6.17829	5.80237
	359		16.0682	8.03045	6.26492	9.00653	8.81918	7.78594			24.1514	17.3002	11.2514	14.9093	15.8696	11.494			0.836643	1.27535	4.96729	3.87637	8.72172	2.64479			12.7992	6.20216	4.46508	6.69725	7.15191	5.92235			24.1768	15.8939	10.489	16.5134	15.368	12.6041			1.44139	1.53913	7.43475	6.23967	8.34255	5.72756
	360		12.4604	11.4389	8.24587	11.3458	16.1831	9.26922			37.2036	30.1684	18.8886	24.4696	29.3008	20.0324			3.66005	3.47202	4.93246	3.41686	6.02413	0.0994832			9.22395	10.7618	6.72326	9.28028	13.5918	6.93544			38.3721	37.2146	23.6936	29.8589	40.7766	23.2192			3.52383	2.70799	6.40049	4.14379	8.09154	1.416
	361		7.14344	7.74993	6.71299	9.19521	6.97364	6.49182			6.02119	5.451	6.08806	5.73557	5.57301	10.5578			1.04169	1.80495	1.18645	1.5127	4.14059	1.87951			4.83928	5.3833	4.18083	5.43062	5.1534	6.02618			7.96144	6.68047	6.65202	7.49785	7.9782	11.1622			1.25962	0.620028	2.85229	1.79253	3.7722	2.83687
	362		10.9814	14.5149	11.7973	11.9214	12.3575	9.74346			22.7279	19.718	17.1444	18.2383	19.3672	19.8847			0.61318	2.72318	4.18554	0.827969	5.75426	2.00443			8.56099	10.3356	7.48359	10.164	10.7212	6.91055			21.9248	23.1175	21.4767	24.494	23.8538	19.4966			2.99261	3.58593	4.4295	3.72149	5.97312	3.62765
	363		9.9077	12.5889	12.7363	10.6297	8.73171	8.44598			11.1318	17.1029	18.6323	14.2212	14.4588	15.5095			2.1934	2.08101	2.2295	1.66955	4.70963	1.60626			5.304	8.5193	6.93545	8.43536	7.82573	5.51829			12.7795	23.5804	18.9945	21.6837	23.2878	18.4728			2.05546	3.18932	1.64373	1.14828	1.97826	3.8091
	364		11.697	6.67736	9.58827	8.31413	12.0204	7.7817			21.7876	12.2326	15.0983	10.1797	13.5442	12.7034			4.63887	3.67464	1.67531	1.02235	3.90394	3.46696			6.97727	5.04443	6.73035	5.45746	8.4986	3.99035			19.5521	14.2588	16.5154	11.3826	16.1153	11.6678			6.85515	3.89893	4.28188	3.9576	2.4329	6.62587
	365		14.1096	15.3146	13.5351	13.7032	15.996	13.0074			29.7454	33.1859	31.1495	30.7064	35.3423	25.741			3.11672	6.14765	3.43457	2.61501	10.1495	3.01985			10.7461	12.188	10.1804	10.2186	12.3354	9.18663			31.2725	39.5499	33.4777	36.3376	40.2311	31.1438			3.87857	9.46938	6.72272	5.34489	10.0304	2.73419
	366		10.2866	12.1923	11.2228	8.40555	10.13	8.81319			31.6926	34.5371	27.7821	21.2634	29.3184	20.7382			2.20222	5.12162	3.84241	3.62584	15.3376	3.73944			10.1259	10.518	6.76963	7.51333	7.86668	7.60016			39.6819	37.993	26.5628	27.6974	32.2413	31.3393			8.59905	10.5801	1.75783	5.46693	16.0192	9.25448
	367		8.56582	5.97774	7.63067	7.75588	10.8033	9.75282			29.0316	20.6222	21.2074	16.4888	21.2936	26.8154			12.1772	0.761701	10.5455	5.58294	4.0556	7.69095			3.88667	3.41397	6.31944	3.46168	6.32426	3.3878			16.6658	14.1781	24.6073	12.305	21.8825	13.7631			11.7323	4.03103	12.1526	11.454	6.18191	8.79421
	368		15.5926	9.08745	12.5346	8.7053	11.4987	8.73144			12.4705	8.01541	6.97069	6.65656	7.82417	5.28578			1.75258	1.41451	1.11485	1.28554	0.0451664	1.05145			7.10825	5.26644	5.15657	4.44029	4.66847	3.82775			10.3528	6.89925	5.88121	5.35362	5.76048	4.36548			2.20565	2.64286	0.824209	0.869765	2.81741	2.18314
	369		16.9188	12.724	16.4102	14.9596	12.7468	8.85907			11.5588	7.25354	7.44345	8.31006	7.84975	4.58238			0.247559	0.0346104	0.125921	0.200721	1.40155	0.942028			7.74684	6.37472	6.52859	7.26284	6.16155	3.22887			8.4238	4.79486	5.53479	5.44197	5.37053	3.05243			1.23174	0.806414	1.09068	0.637656	1.34133	0.460208
	370		11.4591	9.67772	9.78571	11.0277	9.95014	8.12196			9.3038	7.2616	5.1841	8.8553	8.06779	4.67813			1.05694	1.34598	0.535082	0.962722	0.942544	0.770612			6.7963	5.51751	5.42316	6.44756	6.1002	4.15026			9.51886	6.4137	5.73387	7.98399	6.99698	4.54662			2.22105	1.37774	0.349579	1.31782	0.493732	0.693262
	371		4.87224	10.8307	9.09458	4.96941	8.12106	9.76383			3.692	7.8273	4.01506	3.71284	5.63617	5.91994			1.03721	1.38793	1.5356	1.38136	1.30998	0.311116			3.13219	6.72389	3.69786	4.0578	4.40111	5.23139			4.38168	9.19217	4.97298	5.44334	5.745	7.10168			0.822908	2.53085	3.82232	1.43349	3.22232	2.16204
	372		13.0111	7.63955	11.1457	6.04485	8.34094	6.72315			11.0563	4.13202	4.39478	3.59596	5.25961	3.27933			1.3284	1.29287	0.729524	0.464746	0.320639	0.328268			7.33797	2.20135	3.36121	2.48584	2.04515	0.583488			8.33392	1.93387	2.86136	2.15982	1.86847	0.510544			0.998994	1.77434	0.814561	0.300112	0.971061	1.22763
	373		9.09073	14.7841	12.5986	12.5137	8.36029	13.5421			6.53474	9.19669	6.43716	8.37787	5.22865	8.03889			1.22411	1.88327	1.50847	0.8463	1.62884	1.34226			4.52388	7.53545	5.41339	8.0628	4.95138	7.37475			5.95827	8.58881	6.10023	9.51218	5.76941	9.00534			1.86226	2.22761	2.28554	1.81585	3.14459	3.43656
	374		15.307	9.73579	8.13854	10.2754	9.71374	13.4152			13.6716	7.35345	5.87634	10.3354	10.1393	11.1722			0.661366	1.53643	1.20024	0.927486	3.87003	1.63184			9.44893	7.94626	5.26334	7.23433	5.00549	6.04939			13.5468	9.79771	8.11745	11.5822	9.0032	8.91983			2.62665	2.52931	1.74153	1.87477	5.924	1.8767
	375		15.9084	15.0831	14.5644	17.8858	16.2396	16.1541			23.2969	19.9784	22.8667	21.3907	20.3441	22.5469			0.841957	2.34386	4.73445	1.83794	3.97773	1.62212			13.1184	11.7035	11.0759	11.4775	11.6203	10.5447			22.0885	21.0019	22.6118	19.9016	18.8159	19.7954			1.44423	3.27886	5.66636	1.87573	4.19906	0.265306
	376		6.81022	8.5079	4.56212	5.56215	11.1497	7.14104			2.5665	3.08914	1.77351	3.18555	6.25938	3.09563			0.559925	0.737403	1.05909	0.608185	0.605273	0.79068			5.93889	5.95976	3.55483	5.26737	9.44095	7.24981			4.52434	4.19453	2.74063	4.56912	7.84692	6.16444			1.81293	0.313699	1.70747	0.407422	0.971271	0.907636
	377		17.5921	17.5132	12.5633	12.7715	13.8013	11.9238			20.0332	20.1038	12.9019	14.9597	15.7082	10.5919			1.24004	1.5544	0.478238	0.696954	4.19344	0.520484			10.9377	12.7963	7.64023	10.2453	10.0262	7.71924			20.128	18.8124	10.9943	15.1005	16.4974	11.8255			0.811595	1.89893	1.77034	1.10311	6.86865	1.24191
	378		14.9833	14.3738	16.1645	13.1158	12.6449	12.2405			13.0359	12.9495	12.3904	11.7999	11.0429	9.28807			1.99375	1.24898	1.49302	1.06226	3.12196	0.638157			10.7971	11.439	10.7949	10.8348	9.28379	8.94691			16.6945	15.8857	13.8384	14.3692	13.8186	12.914			4.06887	2.48576	1.52245	1.02026	3.69645	0.561258
	379		4.65902	5.48147	8.50562	7.39942	5.56295	2.9222			3.06245	3.02151	3.96156	5.07074	3.89377	1.30882			2.98945	0.985848	0.950314	0.904737	1.27087	0.528598			3.99089	3.97591	3.5682	5.18501	4.39416	2.36928			5.08804	4.20052	3.7449	5.97458	5.40091	2.77121			3.7134	0.66067	1.27428	1.35805	1.7677	1.12079
	380		9.6056	11.4149	10.1909	8.68605	6.82127	5.13261			4.77771	6.22212	5.62836	4.97502	4.40031	2.93088			0.569844	1.42783	1.20489	1.07817	0.584945	0.221874			5.82004	5.32907	4.79784	4.49605	4.04595	2.37831			5.39253	7.03838	5.8293	5.07788	5.40196	2.97104			0.469925	4.0914	1.0619	2.47344	0.667944	0.767121
	381		10.8338	10.5564	9.27496	9.17241	11.1781	6.76561			9.21777	9.50899	7.12247	10.2594	9.45935	6.10527			2.84644	0.283776	1.3085	1.41432	2.00532	1.22108			6.40025	4.90315	4.49296	5.99179	5.51451	3.42332			10.6786	9.1674	7.67776	12.2051	10.2327	5.80545			3.10223	0.82298	3.01721	2.54839	2.70776	2.35977
	382		8.40338	11.3726	11.0833	13.9518	5.75921	12.5369			6.98444	7.11296	5.95016	6.62466	3.68372	7.72769			0.549042	1.5742	0.649906	0.718153	1.47569	0.332551			6.59979	4.30789	4.37029	5.31756	1.73245	5.12561			10.1718	6.41383	5.99872	6.88838	2.63156	8.18742			1.84328	1.13781	1.38045	0.761609	3.05275	1.67028
	383		8.86362	12.4706	8.06581	7.98109	6.13821	12.373			8.57799	6.57237	4.69958	5.28923	3.93076	6.52005			3.38484	0.865162	1.10216	1.56052	1.08708	0.645119			3.0419	3.77762	2.38441	3.72255	1.8631	4.92074			5.01894	4.02103	2.64828	4.03107	2.01764	4.62161			3.14846	1.65426	0.835121	1.69689	2.6664	1.13363
	384		17.0986	17.2089	16.8574	14.0709	13.8166	17.1087			14.5833	13.8628	9.8298	10.9828	9.35048	10.1737			1.43975	1.70689	1.87807	1.36629	1.74149	0.802269			8.15882	9.18866	6.22189	6.62376	5.99825	6.12172			10.0374	9.7339	6.28406	6.6899	6.07407	5.46173			0.890703	2.0738	1.67795	1.59909	1.4788	0.377177
	385		15.5015	15.8155	14.8864	15.8149	16.1336	17.0062			13.1216	14.2789	10.5464	11.6447	10.5513	11.8206			1.96157	1.84218	0.318113	2.35397	2.35643	0.323418			8.28094	9.58499	6.28956	9.42535	8.25893	7.85782			7.76459	9.28665	6.15182	7.74043	7.61504	7.07877			1.95367	2.02982	0.630006	1.67158	1.96696	0.677659
	386		16.0386	14.058	15.2579	12.2116	11.1888	11.4163			15.3729	9.73227	10.5735	9.50826	9.05516	7.18022			0.433936	1.55294	1.16026	1.14013	0.433801	0.267454			11.3782	9.16765	8.01557	7.19228	7.7158	4.20528			13.4187	8.61333	8.88705	7.69008	8.12187	4.20052			0.717394	1.83393	1.11142	1.59435	0.37595	0.487261
	387		7.7841	6.75584	9.98902	6.63551	9.07045	10.2026			5.91959	3.34973	5.78383	3.68913	5.39839	6.64005			1.88814	0.799906	1.27767	1.10581	0.869068	0.403241			5.92502	4.60955	5.83186	4.12875	5.81171	5.72182			7.25478	4.87691	5.91367	3.95976	6.09601	6.60918			2.34105	1.0382	2.54407	1.87128	0.722875	1.63429
	388		5.0051	11.6365	11.1576	5.9819	9.108	9.59137			3.38838	6.51607	6.0291	3.05058	6.46809	4.44337			0.977769	1.04688	0.417874	0.707551	1.35719	0.318285			2.95999	5.17579	6.69249	3.2748	5.70732	4.06327			3.72539	5.99261	7.42355	3.67912	7.30432	5.03969			2.04923	3.8155	0.881646	2.73805	2.0579	0.603643
	389		10.6717	6.566	12.0361	9.16002	6.3848	7.43539			5.76271	3.36194	6.59515	4.32686	3.32906	4.11514			1.39392	1.1201	0.550988	0.715006	1.00961	0.791104			4.79626	4.15033	6.90421	5.82287	4.76839	4.11606			5.17635	4.56541	7.73166	6.59366	5.08359	5.36467			1.78623	0.328877	1.82915	2.00159	2.02549	1.12358
	390		14.6492	3.19512	6.98746	1.67815	4.69785	0.85171			9.937	2.67758	4.8542	1.41338	3.98979	0.691925			0.672587	2.35669	0.400631	1.27218	0.340924	0.45523			5.05745	3.543	2.10653	2.37777	3.85561	2.28501			7.78548	6.5798	3.76518	4.22374	7.21964	4.67635			2.20639	2.61943	1.18222	2.8523	2.35866	1.11261
	391		10.055	7.93398	11.2752	11.1596	10.982	14.7317			6.7108	6.56921	9.41118	7.79117	10.638	13.9151			2.60865	0.579114	0.976664	0.926453	1.07968	1.83462			5.45911	4.32484	5.50343	6.13924	7.86041	8.09961			6.59047	5.59789	7.55934	7.59102	10.6308	12.95			2.60834	0.723962	1.89529	1.24455	2.31974	2.04071
	392		6.72947	9.50914	7.71176	5.55128	9.32028	6.60958			3.14743	4.35559	3.00969	2.90239	4.78912	3.27921			0.396975	0.787272	0.64465	1.15759	1.44299	0.470694			3.87985	4.42972	4.22835	3.38052	5.24606	3.17918			3.33083	3.31218	2.83356	2.5511	3.88632	2.56139			0.165479	0.49749	0.897157	1.02388	1.46727	1.25856
	393		4.70094	6.67659	8.47189	5.04681	7.85582	6.56474			3.02504	3.95224	3.86642	3.85764	5.84578	3.77663			0.579362	0.913978	0.422671	1.50589	0.694309	1.04687			3.75115	5.08328	3.59396	3.47818	4.32405	3.60531			4.07118	5.6489	3.89082	4.59845	5.78076	4.49889			0.840998	1.21749	1.32824	3.62744	1.12779	1.47827
	394		8.57089	10.3521	10.7046	9.13457	5.00832	9.03975			3.78064	6.71481	4.29979	4.93312	3.1252	4.8634			0.564794	1.52963	0.223851	1.19613	1.05307	0.608025			4.63195	5.38216	3.86444	5.136	2.44859	3.4173			4.3902	6.27698	4.23514	5.83435	2.85551	4.09644			0.792413	2.28129	1.44064	2.66634	1.01199	1.13814
	395		4.84129	12.3918	12.3923	10.3902	13.7296	7.99123			3.29803	8.77846	8.66356	7.07433	11.1725	6.37265			3.00298	1.04655	1.61217	0.345339	1.54487	0.91122			3.57618	7.26954	6.74171	4.6355	7.47385	5.7671			4.43741	9.20624	8.50497	5.62303	10.0802	8.05978			4.32074	2.68805	2.9321	1.7693	3.56713	1.15457
	396		3.97777	10.7931	13.0421	12.0666	10.6756	18.1004			4.73672	9.10579	8.86266	8.974	10.5539	15.3069			2.29411	2.12338	1.47703	0.78267	0.473193	0.261057			4.17547	6.47367	5.45568	6.9743	6.53607	9.14422			9.38295	8.30286	7.46899	8.82906	8.84566	12.5434			4.53504	1.97144	3.1994	0.817883	1.46803	1.16919
	397		8.47515	4.66443	4.63464	6.23372	8.14676	9.79023			5.87941	3.14737	4.26897	5.54932	7.27155	7.94803			1.82306	0.763836	1.43468	1.55764	0.198197	0.430223			3.47345	1.56884	2.524	3.24238	3.38457	3.8764			5.72981	2.53587	4.42136	6.02867	6.45866	6.35777			2.55766	1.47018	1.4809	1.26113	1.79574	2.82913
	398		12.6343	7.40852	7.42073	8.08886	8.83076	8.31947			11.7583	6.96486	6.67061	8.23793	9.48158	9.21881			0.825595	0.869603	1.09669	1.63785	1.58622	0.41226			6.57904	3.69356	5.44514	4.33623	4.82864	4.3893			9.33208	7.87378	11.1346	10.6776	10.6326	9.7692			0.932355	2.70133	2.57691	2.48487	4.84009	2.73671
	399		14.8187	19.6521	16.268	16.5416	15.3481	17.5507			24.9408	37.2648	35.7411	32.0457	29.716	25.529			4.71523	3.40284	3.88753	1.76281	8.74119	3.54764			8.04482	14.2656	12.5044	11.4403	11.7789	10.4969			15.7308	34.5694	34.3141	30.4159	30.8432	26.6739			3.75556	4.25425	5.41896	2.56081	9.55122	6.16328
	400		9.51906	18.7431	18.237	17.5489	16.1077	17.6182			11.2505	24.4695	23.4608	22.913	20.8147	20.2959			3.30558	2.42529	3.2886	3.35398	2.95055	1.1247			7.16551	12.6073	11.3028	10.9389	10.8177	12.4497			12.5548	19.9962	19.214	18.498	19.5628	20.7834			3.26995	1.28976	6.02559	2.75006	3.05848	4.70043
	401		9.75198	15.7511	13.5207	14.501	13.2085	16.9745			11.9103	15.6814	12.0942	14.1838	15.3902	17.1421			2.30956	0.612538	1.06754	1.11921	2.22542	0.865055			7.82448	10.8266	8.29344	10.4839	10.2812	11.123			13.5688	17.7566	13.8597	16.6773	18.9985	20.23			1.83579	1.40327	2.53211	1.64154	0.979301	1.04248
	402		10.8111	8.12639	4.20231	6.36196	6.03407	9.56591			6.08987	6.26625	4.5343	3.79311	5.68481	6.69768			0.75441	1.69488	2.39408	0.722341	2.58483	0.377525			3.81648	2.69752	1.71377	0.809712	3.33317	3.8201			5.33284	4.46535	2.6828	1.21436	5.37677	5.89421			1.73941	4.16536	0.614151	0.964935	2.6905	1.85721
	403		6.09655	8.9732	10.2446	12.6531	10.3577	9.35076			7.4375	11.6065	11.6557	16.3219	13.5452	8.23561			0.960783	1.30506	2.68282	0.842832	3.17463	1.21847			3.11703	3.16364	7.17731	7.12654	6.8482	4.59456			6.08363	7.07744	14.0694	16.3408	12.6043	8.14125			2.44226	3.87041	3.3004	3.3725	2.08178	4.42461
	404		12.5685	14.8394	14.1544	14.0881	14.1093	16.0405			13.5493	12.9289	10.977	12.0711	10.1848	12.525			5.12158	0.19909	0.89648	2.17327	0.839179	0.995309			8.62293	6.84622	6.3612	7.66688	5.75447	6.98019			10.2332	6.96643	7.04826	8.18468	6.00832	6.83253			4.14686	0.51966	0.169336	0.942395	1.12436	2.21951
	405		12.0038	12.9605	12.3094	11.1616	15.2203	6.22633			13.087	15.6578	14.2582	11.3608	15.0152	6.67673			1.7249	1.67696	1.66146	1.14325	2.17316	0.615299			6.91344	7.85245	7.09125	6.217	6.99585	3.72272			11.6507	13.3244	12.4121	9.66127	11.6193	5.76106			2.14979	1.17353	2.42073	1.17567	1.00229	3.11473
	406		8.36293	3.74959	6.09246	10.9274	5.75045	10.7198			6.20291	2.08218	4.32562	7.34372	3.56712	7.66858			2.40967	1.60691	1.23959	0.210076	0.887626	1.08443			2.14003	2.2114	1.85086	4.86885	2.2285	4.50982			2.64969	2.53769	2.47772	5.97961	2.86238	6.17639			2.19995	3.71344	1.04062	0.682015	2.10664	1.11243
	407		8.0454	6.11268	9.31092	5.76282	7.84328	8.49212			6.1577	3.10896	5.41183	3.22299	4.07689	4.49011			1.35307	0.998493	0.322397	0.427517	0.41501	0.831533			3.60266	2.52572	3.9256	3.47418	3.87069	3.43128			6.73701	2.8237	4.52599	3.86116	4.08479	4.36122			1.44882	1.5093	0.626413	0.776438	0.298016	0.431273
	408		10.6313	14.7985	15.5713	13.3735	16.0001	17.318			9.10901	15.3895	14.1819	13.1142	19.2304	21.29			1.42538	0.62383	1.62939	2.03191	1.66933	2.05663			6.38611	9.63278	11.2231	8.38005	13.1022	10.9572			9.23598	13.9651	14.2587	11.6938	18.0743	16.1375			2.95894	0.245446	2.21922	2.98692	0.509244	2.12988
	409		7.63905	11.5888	7.10018	11.4727	8.18034	9.77329			5.21655	7.61319	4.18182	8.23981	5.80617	6.21434			0.283717	0.689375	0.779169	1.43195	1.12031	0.349007			4.73327	9.07409	4.03637	7.17884	5.66691	8.01163			5.62973	8.98915	4.30377	8.58356	6.62462	8.03845			0.4713	1.62853	2.58009	1.86879	0.745615	2.19167
	410		8.13396	5.2942	4.31885	11.5034	5.46019	8.10908			7.73828	4.91556	2.94431	6.55685	4.61137	4.73778			0.984376	0.942158	0.476411	1.2639	1.34841	1.40307			4.45925	2.14152	0.975242	3.43053	2.27308	2.17922			8.05362	3.40894	1.59775	4.0898	3.69489	3.12424			0.85134	0.565978	1.26331	1.05372	2.0618	1.70829
	411		8.14347	9.76608	7.59028	10.6834	6.47573	12.311			9.54451	7.84915	5.91942	6.10669	4.82106	8.88181			0.880557	0.739504	2.18382	1.3654	0.574784	0.875534			3.56624	3.64051	3.37238	3.11133	2.80217	4.97002			7.46742	6.75195	6.36842	4.59195	4.2821	8.18965			1.67106	2.78165	4.73215	0.341461	1.90484	1.65159
	412		13.0667	14.1336	14.9794	17.4011	12.8516	15.1608			11.6787	17.3548	16.7232	17.2646	14.5526	12.2044			2.98559	2.20886	0.320321	1.37086	2.25673	0.255703			9.31724	11.6598	9.30171	10.7369	10.3636	13.5612			12.5256	17.7029	13.8099	14.6722	15.1658	12.6111			3.81392	3.04265	2.00079	2.49793	2.37642	0.583755
	413		9.0352	8.98986	6.76363	5.88719	6.7413	12.8105			9.93707	7.39311	4.42918	4.65887	5.01111	6.97098			2.74882	2.55365	0.873103	0.900888	1.3588	0.805794			6.13096	3.82878	3.02284	2.85719	3.52026	5.61578			9.30835	4.89236	3.77448	3.91597	4.4407	6.54321			3.6312	3.35804	1.67933	1.03971	2.10987	1.38487
	414		10.5807	8.60938	3.13163	7.40851	5.92033	7.48398			7.52562	5.46184	1.92917	5.20959	4.24788	6.20517			1.28426	0.963772	0.159396	0.93934	1.09149	1.77732			5.36153	3.18032	2.41591	3.54411	3.97018	4.90274			6.59843	3.96326	2.65015	4.17644	4.78465	6.6797			1.68572	2.08738	0.335104	1.72449	0.81627	3.07132
	415		6.58136	9.79881	7.71214	10.0982	11.1086	12.7782			8.71988	23.9838	14.3779	24.4621	25.1344	21.3998			2.09708	4.31469	6.77702	6.62589	13.984	1.89002			7.86702	7.419	6.59458	7.90854	9.29839	9.20156			13.59	17.0507	12.2523	17.3384	20.4742	14.8164			4.02685	2.656	4.23873	5.7619	11.3136	0.707041
	416		9.28726	13.8437	12.1261	12.8587	10.8933	10.909			12.5406	19.3963	17.6038	18.1221	15.1087	16.271			3.41534	1.9976	1.20777	2.73777	2.24444	0.788307			6.14025	9.59708	8.07297	9.18557	7.32842	7.963			11.1612	20.8233	17.9244	19.1644	16.1745	17.4269			2.72057	2.92984	2.10355	5.06841	3.41752	0.957
	417		13.4614	13.1026	13.0691	16.0105	13.5042	12.1013			24.5333	28.648	23.3768	24.2802	23.1609	15.8515			1.71787	3.92403	0.531325	1.51524	3.34379	3.1531			10.059	8.09948	8.07303	9.73046	8.49631	6.46882			21.2339	24.2255	18.2674	22.3753	22.0935	14.6615			1.05177	3.29127	1.3554	3.29598	7.62488	5.4124
	418		8.07149	6.4683	4.02407	8.51367	5.87856	12.2505			8.80482	5.77731	4.26172	6.81606	4.10817	9.86488			0.78765	2.4379	2.46147	0.469808	2.24184	0.164631			8.23639	6.91279	5.075	7.60645	7.04597	7.62888			11.136	7.87645	7.71304	9.85158	7.25758	9.95256			0.806078	1.24904	2.69081	1.41655	1.67554	0.593498
	419		6.55191	11.7837	9.57889	8.77267	10.9927	9.36181			9.94441	18.5905	16.3838	15.9023	17.0813	13.5514			2.60965	0.20854	3.93624	5.29584	2.81202	4.52559			5.28592	9.19048	7.35156	7.53984	10.2129	6.01494			11.3557	19.9427	15.1812	16.5196	19.4547	15.0261			0.50912	0.383375	4.23392	5.23854	2.61795	5.98751
	420		11.2329	5.47179	8.68155	5.76622	6.32929	11.3315			29.7447	10.8358	15.5511	9.27818	12.7801	29.6731			4.49764	1.08565	5.36544	3.20244	4.21418	3.69881			7.34545	3.16083	6.6354	1.79713	4.12399	7.03015			21.5363	8.14799	12.8121	3.66005	9.95889	21.3829			6.29262	2.34889	4.03392	1.0809	2.10553	6.71806
	421		10.0055	11.6314	9.13323	13.5555	13.3153	10.5234			26.7859	29.0237	24.3582	27.8552	25.1035	22.081			2.06771	6.3117	4.16455	3.26687	9.16258	4.12218			7.67967	7.82009	5.52227	8.06281	7.98679	5.10538			20.4881	24.3895	17.0482	22.6831	23.1048	15.8955			2.64583	9.56354	4.98376	3.71674	12.8163	4.77617
	422		10.0043	9.28027	10.6384	4.55269	8.19105	7.37463			13.6804	8.43637	8.90155	4.81425	7.71326	7.58685			3.0785	1.85578	1.149	1.65638	0.988331	2.12478			3.80668	3.46543	3.77257	2.91332	2.01621	2.7259			6.39465	5.6925	6.13258	4.61548	3.6796	4.58633			3.28666	1.76564	3.0315	1.35704	2.52334	1.31745
	423		7.91345	9.47887	11.1235	9.03937	9.9968	9.1776			10.5524	8.87369	12.3228	11.0866	13.1971	10.7165			2.03593	1.96529	2.96981	0.696499	2.05407	3.00989			4.38383	3.61433	5.30516	3.73608	5.36965	5.62295			9.01384	8.09822	13.9606	8.08481	12.293	12.046			3.18264	5.5652	6.30015	0.469532	2.05295	2.58494
	424		4.66134	3.48821	7.38592	6.32702	6.14068	10.4024			5.00281	2.9595	5.84076	6.9352	5.48904	12.5076			1.01279	0.646811	1.08258	1.44531	1.50475	1.36786			3.15629	2.05752	6.39236	3.48392	2.71219	5.16926			5.57906	2.80096	8.25073	5.78314	4.0013	9.49249			3.70614	1.03689	4.17268	3.20017	0.865227	2.46541
	425		11.8761	8.19137	12.0488	6.74142	6.79383	9.6919			8.54037	5.16159	4.58884	4.78876	4.26167	5.08289			0.984396	0.931091	0.777275	1.62611	0.986158	0.523231			6.45346	4.04103	4.50539	3.60373	2.65683	2.21915			7.84637	3.89502	4.27362	4.08246	2.78975	2.1019			2.51189	1.07574	0.759614	1.49781	0.86738	0.302071
	426		5.66895	7.96643	12.9376	10.5862	10.6441	8.00155			4.83101	6.29269	7.31584	7.68704	7.90834	5.22215			0.250831	0.811938	0.553596	1.4249	1.48609	1.37007			4.88778	5.16979	5.79102	6.63169	6.76752	4.10034			6.54089	7.3804	7.76578	7.89862	8.28011	5.01903			0.744796	0.603992	1.041	1.82451	3.17625	1.93308
	427		10.4581	10.4453	8.12307	8.70294	11.6851	6.83204			8.21117	6.65732	3.9279	5.42012	7.47653	3.64571			1.33756	0.156407	0.89393	0.274041	0.552562	1.23941			6.20704	6.4364	4.0397	5.02161	6.34921	4.1971			6.95494	5.58727	2.95235	4.60971	6.65736	3.83488			0.222401	0.635551	1.07645	0.512755	1.65523	2.641
	428		17.3855	14.1826	14.5144	11.9543	12.6209	15.1227			14.7393	15.2173	10.1504	12.1781	13.0273	11.4635			1.52787	1.58259	0.993786	0.803279	2.59531	0.709821			13.6052	11.3024	7.04732	9.53241	10.034	8.95595			18.3978	18.9627	11.2528	14.5586	16.5871	14.8889			1.56466	2.3506	2.49305	0.703914	2.86533	0.955589
	429		7.02989	5.71784	8.65052	5.26507	7.74493	6.09682			4.32619	4.37346	4.95172	3.98175	5.8365	3.50279			0.84439	0.794137	0.997817	0.880171	0.877219	0.814546			4.42342	3.36925	5.01721	3.72355	6.05981	5.15477			5.366	4.67549	5.8071	4.83974	7.77879	6.81584			0.667282	2.09101	2.68877	1.45076	1.28344	2.49147
	430		13.5413	11.1378	9.26401	7.39191	11.3976	6.90043			13.1553	7.30925	6.19685	4.44116	7.05089	5.01636			0.667668	1.18476	0.643182	1.6524	0.456003	0.937634			8.65057	6.67669	4.40504	4.61744	5.99049	3.53753			14.5408	9.38533	7.27258	5.99825	8.53818	4.67943			0.766339	1.2428	1.98082	2.66122	0.125444	1.54258
	431		11.4129	18.2152	15.9831	13.4561	11.25	12.5428			8.6369	11.1509	11.2879	9.11787	8.10355	7.68118			1.03761	1.64432	0.550109	1.67053	1.02412	0.454311			8.53691	12.0575	9.35497	9.56385	7.67413	7.86706			10.2586	13.7832	12.9703	11.6795	9.92627	10.131			1.73691	1.6106	1.63448	2.95594	2.24378	1.03549
	432		6.29192	13.9226	11.6013	12.235	9.19352	7.80035			4.93773	8.64987	7.19774	6.91632	5.66104	6.48082			1.32156	0.570749	0.421964	0.266353	0.543553	0.685543			4.58908	8.20732	6.07929	5.35975	4.40883	5.01799			6.88792	9.86319	7.65497	6.58035	4.92554	6.97575			3.9532	1.34469	1.50678	1.55544	1.13303	0.273389
	433		4.68802	8.78387	8.09942	11.7108	8.8175	7.16106			4.12231	6.04196	4.57027	7.68602	6.20103	6.54419			2.24929	1.01588	0.764702	0.612028	0.692272	0.133681			2.20142	4.92602	4.48449	8.56688	4.67896	3.93186			3.52477	6.22443	5.53447	9.67569	6.18454	5.74776			2.30449	1.04699	1.96452	0.541977	0.758656	0.482016
	434		18.9569	16.0702	16.8618	13.8453	16.8696	15.5305			21.6242	23.6728	23.1513	18.0424	20.3492	23.0151			1.13762	2.67826	1.83877	1.85377	2.69063	1.76744			11.5638	10.0976	12.202	8.92852	9.30844	9.76827			16.3655	14.3002	15.8348	11.7771	12.7622	14.441			0.785106	2.54719	2.32279	1.50434	3.25636	0.844051
	435		6.3138	5.78583	4.2457	2.33867	3.7382	12.9177			4.25388	3.14427	1.68155	1.29372	2.51988	6.19025			1.85925	0.569364	0.242299	0.377361	0.635203	0.167085			3.24011	2.89729	1.94263	1.53653	1.31709	7.20542			3.90048	2.8401	1.86003	1.68459	1.38071	7.38829			2.233	0.721962	2.5579	1.3366	1.42351	0.658075
	436		9.62058	12.1552	11.7754	9.14968	7.21844	11.6727			6.16711	9.48294	9.13901	8.078	5.51503	9.59213			0.701751	1.83872	0.200924	0.963147	2.36562	1.56841			6.02474	6.91167	6.63521	6.16312	4.85037	8.27753			7.01109	10.9352	10.1691	9.72328	6.82249	12.9306			1.40163	2.79249	1.9145	1.74916	3.12734	2.24372
	437		16.6611	8.26886	9.50394	10.3468	7.31444	9.60729			19.5167	6.42645	7.01479	8.49336	5.71445	6.82524			2.5625	0.967912	0.811292	0.415723	2.02417	0.634483			9.83078	4.38803	4.12535	4.94636	3.77857	4.73975			16.8103	6.48503	6.25237	6.95015	5.93694	6.76782			0.52244	1.57198	1.78967	0.55332	2.97257	1.78856
	438		18.299	16.2413	17.6905	16.428	15.2026	14.7301			21.2556	25.5759	24.1914	22.4732	20.0601	13.444			1.97038	0.973817	3.11251	3.00734	0.593742	0.569255			10.8365	11.8954	12.99	11.0572	10.901	9.82784			17.6852	21.406	20.5052	17.6977	17.8876	16.7488			2.61456	1.07283	1.9748	3.20429	2.98803	1.63814
	439		11.5739	8.71003	4.05082	9.7219	8.71213	9.52094			7.25972	4.75851	2.04544	5.2589	5.30101	5.01671			0.495154	0.654971	1.22735	1.37951	0.9494	0.190849			4.38146	2.70969	0.0584337	1.33866	1.1355	3.01776			3.92213	2.36426	0.0461426	1.27553	1.09152	2.80872			1.15094	1.16505	0.969828	2.20477	0.764996	0.445489
	440		12.2209	15.6574	9.28359	10.6505	11.3603	8.80469			11.8528	14.5577	8.55145	10.7832	10.7598	6.23692			0.267086	0.972392	1.01854	1.69306	1.04666	0.58985			8.64536	11.2449	6.59081	7.41856	7.91936	5.90236			12.3384	13.3729	7.83459	9.96837	9.99202	6.05035			2.08647	1.38786	1.4572	2.20269	2.16451	0.7902
	441		6.63299	9.17623	10.7953	10.5074	9.47552	9.8003			4.6891	8.25414	8.8051	7.99818	7.46719	6.64212			0.348443	0.622255	1.73202	1.25307	0.913328	0.925993			3.62967	5.8187	6.12711	5.93436	6.88408	4.51964			3.90671	7.69156	7.58702	7.87033	8.19025	6.26335			0.425044	1.57147	3.01073	1.64704	1.10808	2.61402
	442		7.4571	2.22983	10.8117	5.2576	1.94117	11.6828			4.84465	1.36374	3.88507	2.78894	1.24515	6.3669			1.16459	1.75045	0.734694	0.827764	1.48678	0.349548			5.7551	2.91983	4.84322	2.81271	1.75905	4.91184			6.11256	3.13179	4.80147	3.1418	2.09808	5.66545			0.507717	2.75456	0.532902	2.21504	1.31904	1.00807
	443		9.74717	11.2435	13.9706	9.91036	7.69231	8.83362			7.23318	10.8156	9.81703	8.1674	6.98415	7.53285			1.69774	0.197214	0.789965	0.642573	0.908891	0.687228			5.78758	7.42683	7.49105	6.34076	5.25286	5.8933			7.77542	11.5834	10.4152	10.0861	7.96725	9.00775			1.98537	2.05245	1.4099	1.07824	0.569525	0.466714
	444		8.90005	12.4433	7.16711	9.45018	5.09718	6.14344			4.9308	7.30867	3.24817	6.19942	3.55672	2.71573			0.500823	1.78197	0.424756	0.920642	1.08146	0.580176			4.18068	4.38091	2.22886	4.80525	1.46936	1.53927			4.31718	5.07652	2.34857	6.02318	1.85445	1.69049			0.3355	2.43805	0.958396	2.67763	1.00413	2.19026
	445		9.36035	6.21735	8.98751	5.84568	5.19543	14.5201			6.26355	4.7027	5.05493	4.61275	3.97646	7.50699			2.32101	0.549698	0.820132	0.350612	0.530703	0.161482			3.40319	2.72487	3.74909	3.45276	2.13946	4.38162			5.33061	3.48114	4.58763	4.84505	3.09523	5.83916			2.73064	0.306253	1.81117	1.02619	0.350208	2.29959
	446		4.9405	6.72244	8.8325	8.29243	5.75379	3.17344			2.96696	3.17262	4.8584	5.22879	4.21376	1.93651			0.959479	0.970482	1.66684	1.50719	0.884601	0.55654			2.44469	2.89418	3.19389	3.74139	3.42924	2.03237			2.65265	3.0078	4.19385	4.34134	4.29167	2.66972			2.14007	0.616053	0.561325	1.65242	2.85036	1.00217
	447		11.357	12.9947	13.8143	13.1434	13.9852	13.7041			13.2846	18.5428	12.6724	17.3434	18.3195	17.0931			1.69629	1.47922	1.62907	1.83765	0.863133	2.45555			8.40025	6.06204	5.92894	7.082	6.90696	7.19363			15.1804	16.8454	14.3975	18.0508	19.0486	21.3255			0.69828	1.50677	1.38463	3.44623	0.541865	5.67012
	448		5.49933	13.9284	16.1907	12.654	11.3576	14.5987			5.32916	11.4105	12.1997	9.30467	9.89473	14.0405			1.16809	0.851712	1.49293	1.26309	1.3554	0.578983			2.78466	7.99019	8.87273	7.83847	7.33558	7.73311			4.65433	12.353	11.7507	10.5249	11.0837	13.5917			2.48332	1.91521	1.0493	1.89282	1.66121	1.30642
	449		6.15972	8.74512	7.11519	13.0732	7.48123	10.716			8.03963	7.33183	5.41554	9.24637	7.43681	8.68497			2.13059	0.337643	0.608825	1.04595	1.97963	0.255303			3.33727	4.21584	3.8495	6.07136	4.74037	6.19285			7.29607	8.79407	6.87505	11.4171	9.1895	9.97885			2.56933	1.5247	1.20548	1.82509	1.09812	2.21961
	450		18.6359	19.1001	17.2593	18.206	19.2975	18.8056			20.4921	24.59	21.4694	21.9781	24.118	22.7702			2.01562	2.23388	1.62244	1.51014	3.10707	1.65775			11.9309	14.1278	10.893	13.0667	13.5711	12.961			18.6135	22.008	18.7326	21.7043	22.3723	19.0677			4.28826	2.40407	2.88301	2.792	2.26396	1.28077
	451		7.89724	12.5424	10.954	10.078	10.2553	10.8386			5.95575	11.8376	8.21788	8.22572	9.1725	10.0441			1.03228	0.458784	0.950205	1.6423	0.353449	1.54735			3.35832	6.8652	5.54796	5.7164	7.02772	6.18371			5.77997	12.928	9.13251	9.49164	11.2175	10.9727			1.66205	0.615565	0.206217	2.04015	0.663783	2.98854
	452		7.88619	0.751057	5.22388	0.988742	2.27605	1.05046			5.46761	0.482376	2.90878	0.606979	2.01601	0.5923			1.27932	1.29509	1.05424	1.21524	1.50688	1.24043			3.56088	1.71486	2.89685	1.52636	2.24294	2.01265			5.09792	2.32301	3.57526	1.89079	3.13223	2.66342			4.07687	1.00036	1.30544	1.66761	1.2904	0.982662
	453		9.33056	9.45812	11.2665	8.70345	10.7742	10.7695			7.56712	7.31946	6.83127	6.55487	8.72914	7.69727			1.52313	0.900006	0.843693	1.3924	0.992026	0.605453			6.74796	6.22049	4.77352	4.19767	5.8646	3.59795			9.04477	7.07687	5.78682	5.97874	7.07591	4.33189			1.17508	1.66926	2.16595	1.15481	1.48938	1.84865
	454		6.6657	6.0597	8.8012	8.20007	5.65665	6.83485			7.08002	5.52881	4.97415	5.60304	5.04213	4.73412			0.12139	1.55015	0.874849	0.949565	1.3552	0.74925			3.76955	4.45465	5.80794	4.72842	4.35207	4.83922			8.27177	6.98221	8.54581	6.62556	7.04001	6.36284			2.28412	1.75593	1.70117	2.33263	1.61338	0.54567
	455		5.9478	13.7019	13.5686	12.3862	9.19441	14.5946			9.2328	18.7446	12.1419	15.6368	11.8907	15.18			0.535345	1.60035	2.56125	2.05264	3.99104	1.6148			3.16244	7.71724	4.99771	9.83624	4.30447	7.51248			8.39366	18.8301	10.8326	21.0464	11.3797	14.8687			0.832871	2.23635	5.66353	3.10457	6.39168	0.101642
	456		10.275	13.1058	12.1427	14.0951	13.5198	14.1023			9.30573	14.7084	13.7037	14.3881	14.9346	12.4512			1.65157	0.597163	2.15435	1.17815	4.49089	1.0268			5.96964	8.55755	10.9563	9.57486	10.4945	10.5835			9.76472	17.7333	17.8819	16.5447	19.6843	18.2134			2.42594	2.07839	1.53179	0.831137	4.99508	2.86203
	457		8.02848	10.259	4.4782	7.66344	7.19751	6.93149			6.44722	8.97705	3.64732	6.61501	6.30684	5.16855			0.446257	1.62596	1.27799	0.948948	1.94819	0.366083			4.95668	5.8914	3.19898	6.09861	4.82525	5.11195			7.1629	8.90399	5.10049	8.07166	6.94057	6.51199			0.74124	1.84359	1.97391	0.6936	2.68034	0.445622
	458		9.6961	11.0378	10.2618	10.8312	10.7972	9.91011			5.55772	8.14389	6.87599	6.91939	7.20956	6.44298			0.184313	0.677687	0.957545	0.257864	2.6616	0.388123			4.86794	5.75767	5.4824	5.65352	6.9562	6.12938			5.52553	7.37091	6.40532	6.44012	7.90865	7.04305			0.405192	1.33628	1.29213	1.18413	1.68323	0.72398
	459		12.7373	10.7394	10.3002	9.58598	8.6107	8.95212			15.6684	12.3668	8.5952	9.62529	10.1444	8.4758			3.73626	2.83532	2.07887	1.00896	1.65274	2.43155			8.08225	6.79225	4.36159	5.87297	4.81655	4.63128			14.4169	12.4366	7.40565	10.6536	8.96504	7.82668			2.33169	4.75065	3.40336	0.786783	2.79106	2.62219
	460		9.28588	7.10876	7.15301	7.04593	8.80783	10.449			26.8002	17.0419	14.1539	14.1193	23.1073	32.697			1.5255	2.24939	5.69237	3.5775	4.37401	7.26352			6.55486	6.14097	5.92878	5.31717	7.3343	5.28207			25.513	24.0156	20.9371	18.117	28.7803	27.1882			3.96893	4.25352	7.99097	3.4029	6.25142	4.62469
	461		12.0809	14.596	12.8164	13.3684	11.7216	12.3603			19.0466	17.0909	22.0807	16.5671	16.1514	12.3243			3.97329	1.63243	3.29842	3.2454	3.21392	1.90749			10.5983	13.0073	10.2255	7.98747	9.69317	8.307			23.0033	27.4469	29.6957	20.2138	20.7262	15.857			2.67521	0.217404	4.47282	4.68113	3.67956	1.7423
	462		7.37012	8.77225	8.35762	6.22889	9.43191	9.69138			8.28325	8.22731	7.43092	5.93108	8.2146	8.07045			2.13245	2.49428	0.720275	2.86432	1.64488	1.98978			6.27568	7.61194	6.69376	5.23165	7.67978	7.06466			13.0355	12.5744	11.382	8.77953	12.2856	11.9841			4.35266	3.33695	0.925541	1.4579	2.21145	4.20045
	463		7.70503	10.6695	8.19663	7.56482	8.39668	8.74807			10.9853	18.3106	13.4588	12.2786	17.5009	12.1957			1.96349	0.340083	3.8965	3.74527	8.94651	0.677281			4.20155	6.46579	4.82515	4.24859	6.8922	4.72205			11.8164	17.3028	12.6667	9.5938	17.4437	11.3495			2.86545	0.531618	2.90412	2.54109	8.27093	2.95141
	464		11.8798	10.5714	8.73416	12.3361	12.5416	14.5764			14.3353	9.70261	8.37135	9.66409	15.2731	15.2491			1.52631	2.6284	1.78436	1.37964	1.72259	1.78254			8.11068	5.97649	5.87778	6.90619	6.93013	8.38414			12.8765	8.26839	7.99677	8.25018	12.5783	13.8214			1.26311	1.78692	1.73725	1.22447	3.66135	0.886803
	465		7.92499	8.32578	7.85301	11.4116	14.1202	11.7813			11.4006	14.335	12.1556	16.4035	19.9243	12.7677			0.827475	3.6738	1.29225	3.03174	3.17549	0.545403			9.19698	6.31635	6.04252	8.12759	10.1771	9.06523			15.18	15.9199	12.5274	16.402	21.16	17.0944			2.66483	6.47552	1.66999	2.40153	4.77005	0.747072
	466		13.5176	15.7326	14.8544	10.2575	14.4457	17.8445			10.2838	12.2749	8.25841	8.4819	9.65843	9.34637			0.461238	0.962397	0.905042	0.988803	0.723289	0.249923			10.0003	10.5627	7.82401	6.78295	8.28337	9.23993			13.2299	13.356	8.57458	9.23851	9.74098	10.5288			1.57592	1.50295	0.955595	0.616958	0.17257	1.00292
	467		9.34121	5.76641	10.3644	3.58755	5.01429	5.71749			6.05518	4.58957	7.01564	2.76888	3.33749	4.36601			0.865959	1.09851	1.00537	0.727819	1.32257	1.02043			4.94789	4.33747	5.7646	2.97836	2.42403	4.65865			6.75262	5.93585	7.71033	3.88789	3.20526	6.58531			2.49581	1.26339	1.79947	2.81151	2.22877	2.59432
	468		9.49619	8.58466	8.62284	6.71267	11.0145	12.2361			5.73314	5.17892	4.29132	4.06857	7.36252	7.55829			0.596863	0.822305	0.641803	0.983046	1.10571	1.08773			6.7655	6.36231	6.00914	5.49832	6.42249	7.25132			7.22318	7.39848	6.45958	5.73718	8.20778	9.11777			0.543887	1.04729	0.33775	2.06444	1.82059	2.16568
	469		15.7626	13.3445	16.7122	14.5353	12.3071	15.1264			11.3818	11.8816	10.8366	11.8685	10.6	11.2893			1.34705	1.14425	1.35054	1.32872	1.74064	0.46523			8.13197	8.16255	9.36491	7.91021	7.70478	8.32959			11.9865	13.4658	13.3961	12.2413	11.7206	12.6702			0.700846	3.12223	1.61943	0.645393	3.13869	0.216859
	470		12.1971	15.6635	13.5716	14.9467	10.5788	17.3485			7.85504	9.7784	7.67169	9.64192	7.22588	10.4579			0.388226	0.278597	1.03412	0.64987	0.88633	0.710318			6.1505	9.4828	6.54197	8.87056	6.00381	8.81406			7.95132	10.873	8.48964	10.4666	8.2977	11.5788			1.93044	1.56508	1.2126	1.94528	1.5439	2.87985
	471		6.37554	6.25698	8.11251	3.83398	1.00322	1.92032			4.21147	3.88176	4.54311	2.45139	0.804398	0.92395			0.934688	0.364281	0.958244	0.551984	0.784559	0.235384			3.50523	4.11043	4.06018	4.12525	1.7585	2.04371			4.07266	4.34875	4.9796	4.66623	1.95615	2.14468			0.826806	0.461739	0.829508	0.879175	1.25304	0.952087
	472		9.65358	11.5819	13.8943	8.37546	11.5272	10.8755			6.97565	8.07405	8.43137	6.06268	8.7502	6.76726			1.38868	0.48518	0.280532	0.872831	0.118987	0.223551			5.1915	7.57428	8.64751	6.62662	6.41665	4.3491			7.52791	10.2698	11.5437	7.96452	9.78346	6.30925			2.40474	1.49917	1.05125	0.143217	2.79359	2.82119
	473		6.87986	9.95233	9.39167	7.63812	10.2631	8.59821			6.98749	9.06505	6.343	5.85692	6.55492	5.86266			2.94431	1.96598	0.489832	0.2927	1.29589	1.05755			4.08802	5.77189	4.6038	4.07826	5.64724	4.13893			8.81976	8.36369	6.44275	5.43463	6.71109	5.64664			4.22148	1.68972	0.817555	0.700185	0.827301	1.90611
	474		6.84406	12.8127	10.0119	11.4957	13.0436	13.1319			6.10855	9.05351	5.68204	8.01286	8.76614	8.59752			1.51169	0.947419	0.622708	0.243725	2.29333	0.774048			4.1901	6.40652	4.51454	5.5181	7.02381	8.45719			7.08838	8.49316	5.22141	6.62953	8.5246	9.57373			2.82931	1.42111	2.08862	0.498089	3.48227	2.11647
	475		17.5714	15.0798	16.0061	16.1137	15.9242	16.4015			14.6281	16.4172	16.3213	15.2899	18.7247	17.1733			0.945741	1.76871	1.96314	3.13885	2.34767	0.424292			11.8575	11.8053	11.4812	12.575	11.1878	9.52598			18.9608	22.327	21.9771	20.1794	22.4108	20.4246			2.52713	1.57528	1.57975	3.91882	2.6542	1.94937
	476		2.64705	12.9545	8.76068	11.1045	6.09971	9.8632			1.69859	6.82314	4.9953	6.01178	4.12505	5.87704			3.12202	0.250881	0.80274	0.652379	0.709037	1.61382			1.45936	5.83062	4.04463	5.23895	3.09127	3.80742			1.65367	6.77861	4.25418	5.89641	3.78943	4.98584			3.85235	0.215641	1.763	1.7792	1.22519	1.75067
	477		11.99	6.88336	4.10047	4.13535	5.78394	10.6926			8.4257	4.80658	2.93877	3.08148	4.13441	8.33069			0.958811	0.806255	2.23128	0.569633	0.519119	1.5878			5.35854	2.95971	0.983208	2.59146	1.4808	4.1885			7.41374	3.86363	1.27614	3.4408	2.05605	6.61246			0.639945	1.36165	3.13294	0.238061	1.37822	3.09312
	478		9.31949	17.067	17.8304	9.66583	13.4389	10.6691			5.71461	11.4243	11.4295	8.20253	10.4592	8.96172			1.43895	0.363691	1.23055	0.786275	0.913741	0.313828			5.51958	10.2581	9.73236	6.90894	9.39743	7.36182			6.79346	12.7685	12.7757	9.68608	11.6898	11.4816			2.48119	1.01864	3.68269	0.636227	2.09487	1.21725
	479		7.26666	7.18381	7.29201	4.70382	8.53121	6.6716			5.17915	4.17313	3.83815	3.15797	7.39932	3.25841			1.20138	1.07016	0.505213	0.69178	1.89323	0.54035			3.98447	3.97506	3.92937	2.493	5.94725	3.78272			5.61894	4.30777	4.70792	3.03743	8.07956	4.4915			2.42368	2.38387	0.712739	1.13232	2.08822	1.14658
	480		10.0275	10.2576	11.6334	12.7626	10.2536	10.0439			7.49991	8.09477	8.04941	8.65894	8.56367	5.68187			1.23868	0.390757	0.321541	0.64324	1.58689	0.928142			6.11508	6.48506	5.68377	6.71215	6.10364	6.3255			7.68515	9.26151	8.93773	9.47983	9.47784	8.50764			2.40651	1.39038	1.1045	0.493557	2.02632	2.30842
	481		13.9855	19.2017	15.7399	18.1593	15.4389	18.8863			18.1073	16.5438	14.6242	17.6415	13.3737	15.0649			0.922363	2.14553	1.42913	1.03752	2.05642	0.67986			8.54613	11.7632	9.14571	11.7462	10.082	11.0764			16.6462	16.1103	13.8391	18.043	15.8128	16.0031			0.622018	2.40721	1.24579	1.60034	2.74724	2.14359
	482		16.2307	15.9943	10.9745	17.0199	16.9795	12.0397			32.7443	21.9835	13.9394	23.0649	23.2131	17.088			1.76352	2.70635	3.20304	3.03269	3.21837	1.20264			11.6506	10.7819	5.88767	10.7602	11.3602	8.25817			25.8307	18.2814	10.3573	17.7167	18.4702	11.6906			4.08703	1.3211	1.87245	1.89378	2.17231	0.821994
	483		14.1158	15.6691	17.3749	14.0143	12.273	14.477			13.7492	16.6155	16.5434	13.8765	14.1341	13.4563			2.8971	2.31853	0.667375	1.56064	2.08914	0.909013			9.60049	10.1042	10.4544	8.47326	7.78808	8.26647			14.9973	18.0055	15.6123	14.8344	13.961	13.7801			3.97279	3.33361	0.874131	2.32993	2.2248	2.45476
	484		11.6338	8.41555	12.9887	10.3622	8.93095	11.4442			6.60475	8.35352	8.44034	8.47093	9.05421	9.09172			0.792136	1.90319	1.59478	0.827359	0.204131	0.368931			6.81722	4.95458	5.50715	5.88307	4.12848	5.59852			7.30183	9.06664	8.2227	8.54311	7.31439	8.50233			0.532517	2.31363	3.36569	0.879954	1.64992	2.69492
	485		15.2134	13.1318	10.6752	12.1144	13.3745	12.4129			16.3224	9.31804	6.73863	8.33713	11.1462	9.2511			1.003	0.807549	0.817992	1.39847	1.13078	0.225248			8.74455	5.66079	3.7815	5.47486	7.56287	5.97202			13.2368	5.87727	3.91772	5.64151	9.28113	6.69501			0.703721	0.803951	1.71629	1.2885	1.92935	0.180614
	486		10.5209	8.18423	10.8996	10.8554	10.9119	9.57946			6.62889	5.56996	5.5481	5.82652	7.56944	5.40378			1.82922	0.714269	0.974982	1.15576	2.39753	0.242039			4.47602	3.90881	5.67795	3.97534	4.62333	4.02675			5.44421	4.65393	6.20416	3.95242	5.64412	4.31184			1.79814	1.00186	0.576924	0.688401	3.31742	0.596447
	487		10.0093	8.48866	10.5943	6.25472	8.84252	8.25014			5.62392	5.53189	5.84831	4.31197	5.40698	4.6736			0.683402	0.487699	0.42009	0.752597	1.29511	1.12666			5.69933	3.4424	4.1693	2.92845	5.12696	3.95481			5.97684	4.16475	5.04874	3.85802	5.90022	5.29114			2.02281	1.14836	0.409203	2.33703	2.72932	1.63373
	488		7.72546	10.381	8.48913	5.48348	5.75558	4.82665			4.80743	6.3499	4.88408	3.90393	4.57797	3.01898			1.39534	0.251486	0.346808	0.696841	0.551458	0.698891			3.5446	4.54458	3.90794	2.30977	3.29067	3.04014			4.36946	5.57686	4.69627	3.07153	4.55612	3.94205			1.88543	0.532515	1.51597	0.991444	1.4077	2.16685
	489		11.5783	14.3529	14.8679	13.7631	14.5677	15.3689			8.20639	9.67346	9.67111	8.94638	9.13042	10.419			0.869856	0.719773	0.623316	1.344	1.21666	1.06796			6.48701	7.40364	8.97249	8.01946	9.06892	8.38077			8.61652	8.52711	9.5188	7.8757	9.5955	9.46149			1.91791	2.37042	1.31094	1.86589	0.430432	1.49605
	490		15.4312	12.5695	15.1854	16.9305	12.1938	15.8718			14.1406	12.758	15.2991	13.0192	11.8346	15.0649			2.59978	1.41137	1.84144	0.826836	1.90279	1.06766			7.43249	6.95539	8.13383	7.42967	7.512	8.0661			12.585	11.0375	12.8915	11.9885	11.4614	12.5034			2.55189	2.00762	2.05398	2.34714	1.94544	2.29377
	491		11.3905	13.4959	7.4469	15.9985	13.704	15.8125			8.43858	9.80008	6.20235	10.6129	11.6343	12.2898			2.34835	2.5237	2.42341	0.722321	2.15383	0.4259			7.53368	7.89289	5.69717	10.0305	8.64438	8.82376			9.25256	11.5488	8.37848	12.9668	12.8687	14.373			2.18805	2.92716	1.40685	1.93426	1.81239	0.278472
	492		15.2031	9.65489	11.9951	8.55453	9.57787	11.0266			12.0374	6.63695	7.35043	6.17445	7.36951	7.11642			1.38659	0.660145	1.54643	0.902165	1.68285	0.751291			6.84815	4.35104	5.59943	3.36599	4.00364	5.14434			9.88547	6.06296	7.26842	4.60173	5.50664	6.19408			0.798409	2.23433	3.14187	0.851008	3.14581	0.511116
	493		7.98302	10.6997	7.3194	7.60974	11.7015	5.86169			5.81003	8.65451	5.09032	5.86327	9.92319	3.46332			1.19608	1.05699	0.229686	1.1953	1.28018	0.90831			5.01696	5.13785	5.4494	3.63303	6.95351	2.39181			7.07021	6.85979	6.48666	5.1723	8.64156	3.11635			1.40573	2.89187	0.938936	1.78791	0.354969	2.91453
	494		12.4155	12.0163	14.1415	12.8829	13.4917	15.5248			10.1645	11.3983	14.2006	11.9574	11.6398	13.2705			2.09092	2.95126	0.297522	0.125281	2.40386	1.69546			9.05266	9.07362	10.4882	9.11244	9.38369	8.63705			12.893	15.5703	18.3028	14.9059	13.1183	12.445			3.62211	4.30735	1.03226	2.05865	4.36814	4.25758
	495		11.891	13.1775	12.1009	13.2442	11.1584	14.1145			15.4311	16.3113	14.0677	17.6991	13.0635	16.169			1.67449	0.838761	1.807	2.24779	2.29483	3.40489			7.79744	10.0434	8.1675	10.0569	8.44332	9.75127			16.3954	22.1973	18.0206	22.279	17.927	21.1252			1.04096	2.08179	3.39266	4.12448	2.90921	5.59759
	496		9.20413	9.54876	14.158	11.527	13.1557	10.8727			13.3581	9.98721	13.2928	13.0399	14.0123	14.6624			1.54299	0.310896	0.723834	1.84642	2.32591	3.96697			7.31647	5.22825	9.16164	6.73636	7.4572	7.3667			15.7159	11.1492	17.541	13.2926	12.1965	15.5887			1.78626	1.67394	2.1779	2.74101	2.10569	4.79494
	497		7.59129	4.37482	0.725902	4.28859	4.58887	7.77061			5.53613	3.44949	0.758987	4.48373	4.4044	6.49852			0.288902	0.665512	1.31226	3.19667	3.03771	1.10275			4.05925	1.61561	0.878233	3.10839	2.91474	4.97366			5.66104	2.22664	1.40262	4.6799	4.58331	7.57829			1.61823	1.68138	1.85311	3.47761	3.08855	2.49149
S2
		NORDIC Ts									NORDIC PSC								NORDIC single trials std								Standard Ts								Standard PSC								Standard single trials std
	runs	1	2	3	4	5	6				1	2	3	4	5	6			1	2	3	4	5	6			1	2	3	4	5	6			1	2	3	4	5	6			1	2	3	4	5	6
	voxels:										13.4466	13.6962	15.6746	16.7872	20.0499	15.4277			1.18634	6.53617	1.23365	3.01342	1.85427	4.29201			6.52572	3.56546	5.84653	6.25353	7.65573	5.10118			13.6825	9.07872	12.7775	13.6305	19.1167	14.1188			3.02817	6.01434	2.58319	3.63752	3.64787	7.70883
	1	12.2666	9.21367	15.4937	14.753	12.3613	10.0161				5.52039	3.50851	3.70941	4.09296	3.68962	6.39175			1.53649	1.27124	0.737297	0.475651	0.677606	1.28322			3.34185	1.68672	1.50463	1.14631	1.16579	3.05362			7.36819	3.23135	2.95299	2.1689	2.30394	5.97858			4.12644	1.56791	4.02141	2.25431	2.63085	1.69879
	2	5.28402	3.35492	5.18835	4.99798	4.75968	6.48526				5.91171	5.99573	4.63141	5.79439	3.22893	7.58119			1.77948	0.967546	0.876528	0.618587	0.440704	1.2885			3.02028	3.45013	2.72659	2.69271	2.89318	3.96222			5.48679	6.10367	5.28627	5.73825	4.94321	7.46982			1.74472	1.0875	3.10289	3.74004	1.96692	3.2256
	3	6.81971	7.05078	7.78183	6.54708	5.31957	10.6865				12.5069	7.63623	10.3167	9.54761	14.3799	17.597			2.7074	2.44702	0.53088	0.701792	0.92342	1.02502			7.82847	5.53397	6.98285	8.33107	5.81281	8.16834			16.2898	10.6716	13.3067	13.9564	13.8268	17.7741			3.40576	2.59034	1.74986	1.00854	1.0274	0.66309
	4	11.2224	8.50724	13.2548	12.995	11.8547	13.9416				9.08928	3.94702	9.06171	5.50899	8.3141	6.48784			1.55378	2.34116	0.685393	1.32327	0.110504	1.20228			4.55047	2.20955	4.77905	2.24564	4.64011	2.76882			8.72984	4.09656	7.80185	4.20996	8.89435	5.33252			3.56453	1.44176	1.80655	2.61378	1.18492	3.71687
	5	8.99022	4.09993	10.1667	6.33565	8.6148	6.48246				5.29466	0.153625	3.66061	2.02386	4.22652	3.30637			0.70261	0.85856	1.0591	0.476787	0.61805	0.998807			2.0825	0.659845	1.92605	1.55604	4.3937	2.34229			3.86191	1.26762	4.03752	2.97438	6.82916	4.19165			0.738336	2.03249	3.30556	1.24013	2.32283	1.18711
	6	6.99546	0.284035	4.7632	2.72236	6.08539	4.63611				3.26216	2.17761	4.11818	1.83733	1.79332	3.46405			0.480433	0.497574	0.184453	0.302759	0.131242	0.422102			2.7672	2.9019	4.17238	1.02618	2.05072	1.17665			3.53491	3.61807	5.40271	1.36142	2.2635	1.49492			2.42944	1.19866	0.809691	1.27891	1.40466	1.06736
	7	7.16428	5.70867	6.98333	3.74546	3.31827	6.14183				5.78119	4.20242	4.63213	4.09048	2.95567	4.45782			0.815308	1.31445	1.31875	0.657619	1.3028	0.616436			3.38984	3.78344	2.15042	3.58046	2.22518	2.04382			6.175	6.08595	3.74127	5.73799	3.74837	3.86838			2.69856	3.6891	3.58011	1.49856	3.30592	2.80682
	8	7.73169	7.7625	6.42427	7.73298	4.09555	6.60008				5.46835	4.47888	5.70596	3.89156	2.88528	5.56116			1.08929	1.06764	1.14887	0.592399	2.135	0.982215			3.16955	2.45382	3.14763	3.03517	1.49412	3.98839			5.44977	4.89699	5.78064	5.68701	3.14842	7.5211			2.07665	1.19744	1.52313	0.936882	5.55847	3.00932
	9	7.5643	6.55786	7.16399	6.30551	3.09441	7.76859				15.9388	13.7969	15.1618	19.6405	15.4014	17.5523			0.876534	4.08499	1.39874	1.89282	0.448405	2.61538			9.22398	7.63023	5.14396	7.7946	6.87924	6.07446			17.6786	16.2637	11.4216	17.6911	17.3368	14.8266			0.7337	5.66917	2.24872	1.02796	2.01577	2.03599
	10	12.1419	11.0353	13.2223	15.3528	11.0417	12.4391				25.0893	19.8708	24.8473	22.8927	20.5051	24.0332			2.16352	4.6207	0.931667	1.91369	2.09074	2.21311			12.046	9.97528	11.6196	10.7542	8.7664	8.3608			25.3387	24.1227	27.8004	24.2354	21.8377	24.5876			5.58637	4.55387	1.14632	2.73625	3.96445	6.26071
	11	19.3119	14.8034	17.6685	17.1959	14.5413	14.6216				22.8978	15.0093	19.7959	16.9233	20.5613	22.2317			1.66478	2.96166	2.31392	1.66248	0.790263	2.03304			8.53246	6.00365	8.50871	8.26879	6.24061	8.25458			20.9259	14.4833	18.6515	19.1562	15.9028	18.6309			0.963432	2.2954	3.63909	2.70928	2.03678	1.33199
	12	14.1973	10.8962	14.9067	13.2062	12.3718	14.9201				12.7375	9.37085	12.7131	10.9834	9.32155	10.4543			0.593773	2.51612	0.563982	0.54276	1.03844	0.96651			8.69896	6.89423	7.53182	6.45632	5.39482	6.79506			18.3011	12.6255	13.981	12.2299	10.4993	11.4294			2.83734	2.08267	1.71652	2.82032	1.86688	2.13768
	13	11.8096	10.8358	15.4247	10.5189	8.66249	11.0745				9.58794	7.13464	10.7347	4.49197	9.49471	8.40407			2.02984	1.9732	0.892572	1.37058	1.2037	0.647831			7.29794	3.9539	7.53966	3.52882	5.28476	5.98147			11.6441	7.1868	12.7933	6.43745	10.1591	10.351			1.02728	3.56263	0.621286	2.88622	2.09628	1.60897
	14	12.2488	7.86754	11.6678	5.27853	9.13771	9.37365				4.2049	1.00746	3.56696	5.07462	0.779755	3.26836			0.603029	0.627628	0.824992	0.840279	0.737587	1.24149			3.56418	0.529116	1.70304	3.73091	0.768965	3.17973			6.67653	0.982712	2.9921	7.20724	1.51048	5.5347			2.57367	2.65748	3.12489	2.47333	2.46039	3.23576
	15	6.54333	2.24833	5.40645	7.47442	1.09691	4.84276				7.68079	1.73172	7.84389	10.0305	6.42583	6.60394			0.220601	0.9162	0.47923	0.198614	0.248314	1.04473			4.06194	1.17218	5.10952	4.29082	3.3085	2.79511			9.06528	2.46927	10.0619	9.75053	7.35222	6.21283			2.67203	4.6768	2.37878	3.66	1.92524	2.60786
	16	9.52287	2.77974	8.14546	10.2312	5.75447	6.76334				7.46965	6.12215	10.0977	7.76056	7.97943	7.12048			2.23755	1.18244	0.926433	0.946219	1.46638	1.37441			4.02986	1.95889	7.05118	2.45535	3.71343	3.61313			7.91818	4.24588	12.5771	5.256	8.53067	6.76039			4.59989	3.53926	1.93684	1.76831	5.69804	3.25551
	17	9.29111	8.37913	11.5286	9.07964	7.15509	9.44918				4.76534	4.31352	6.01595	3.57141	5.32698	5.24263			0.507911	1.53833	1.14881	1.07919	0.38126	0.677501			2.25069	3.94077	3.17438	2.40061	3.52908	2.21339			3.63977	5.78363	6.11871	4.20444	5.80652	4.5517			2.0692	1.11611	4.62246	3.97329	1.68995	2.12004
	18	7.47671	7.84624	7.17919	4.86664	7.29841	7.19279				3.41144	3.57199	5.0381	1.52861	3.51254	3.2198			0.814452	1.06877	0.480881	0.324983	0.303403	0.511335			1.60709	3.03294	3.56696	0.561553	2.51257	0.831068			1.95314	3.77597	4.54745	0.700607	3.10307	0.96669			0.860729	2.10772	2.18319	1.03927	0.509464	2.0114
	19	8.06835	7.94827	10.1921	2.8652	6.39013	6.53885				5.55296	2.83501	2.14583	6.30264	2.29785	0.964066			0.233454	0.815036	1.68651	0.992106	1.9684	2.08363			2.62656	2.47019	0.551578	3.05821	1.44161	1.34745			5.07149	4.76178	0.857864	5.94257	3.01173	2.42923			2.54328	2.52639	2.44718	1.55932	2.10224	5.25355
	20	7.31281	5.09872	2.85094	7.42854	2.13586	1.20168				6.25925	4.74222	3.59352	2.86444	6.80164	8.8047			1.2392	2.22361	0.454949	0.561486	0.942731	0.687077			4.43153	3.04193	1.33702	1.23042	4.26423	5.25548			6.58095	4.95573	2.30783	1.95441	7.07397	8.35324			1.39654	4.26619	0.826758	3.02521	1.65664	3.8733
	21	10.3206	7.7439	5.81477	6.61461	8.679	11.6415				3.19817	3.65573	5.0347	5.57822	4.85388	5.85504			0.423604	1.85918	0.624103	0.244063	0.46758	0.979904			2.59128	1.41561	2.62299	4.02039	2.16334	3.9763			4.46068	2.98189	4.30553	6.15012	3.75331	5.97495			0.522604	0.20199	3.0199	0.42597	1.34724	2.41999
	22	6.0534	5.5627	7.20067	10.8117	6.70537	9.43112				3.57144	1.54082	3.21484	3.44655	0.671188	1.28964			0.933876	1.08435	1.3323	0.831448	0.623492	1.95565			2.73363	1.04151	1.0715	1.34904	0.329572	1.11964			5.1597	1.49159	2.09206	2.20103	0.59436	1.84277			1.93216	3.23992	1.39276	2.36824	1.74082	2.86798
	23	7.19078	3.55064	4.6324	5.92608	0.908918	2.06668				3.78029	2.30104	2.23598	3.40396	2.50424	2.20221			0.119833	0.337862	1.47564	0.507938	0.258673	0.545825			3.12777	1.56695	0.960291	1.72256	1.23164	2.17531			6.12267	3.11797	2.11819	3.92023	2.59865	3.90915			2.94941	4.04471	2.88024	3.3358	1.34911	1.1111
	24	6.28154	4.54136	2.97664	5.43397	3.44855	3.52465				3.39351	1.41377	4.14497	4.99449	3.78845	4.83228			0.809208	0.506221	0.440288	0.739094	0.456824	0.0494721			1.53004	0.675403	2.81833	3.7495	3.30582	2.75153			2.49515	0.948761	4.15407	6.36084	5.65375	4.57594			1.96717	1.42789	1.64119	1.79259	0.589035	0.307764
	25	6.08222	3.66134	7.36996	9.27026	5.40788	7.9368				4.93274	1.16757	2.26668	3.82419	2.28485	4.27348			0.891725	1.11985	1.15398	0.36824	1.53509	0.450504			1.75847	0.805698	0.365333	2.0678	1.56785	1.89048			3.22691	1.36723	0.634109	3.78751	2.77119	3.2052			0.730608	2.51664	1.90793	0.940556	4.12416	2.75527
	26	7.27682	2.54991	2.53359	5.83782	3.02121	5.36759				4.99269	4.44376	5.50015	7.28197	7.05968	6.72974			1.18241	2.61586	0.22698	0.922634	0.467109	0.718261			3.13854	3.92107	3.33241	3.85178	3.60715	5.23848			5.93846	7.73315	5.15562	7.73549	5.74515	7.14404			4.29415	2.35731	1.68784	3.60241	1.66263	0.818833
	27	8.40168	5.39032	8.06075	8.94695	9.51324	9.66765				2.06227	0.312073	2.80956	1.34259	4.08745	3.2765			0.819184	0.823588	1.53229	1.36781	1.25551	1.85041			0.00941793	1.49844	1.69886	0.637036	3.24618	1.66014			0.0185242	2.81009	3.0451	1.17906	5.65729	3.3941			3.35844	1.70019	3.12309	3.55951	3.74989	3.99043
	28	3.03549	0.573267	3.62186	1.90069	4.6701	3.17937				5.71327	3.32623	2.20784	5.56816	1.63829	1.35693			0.549678	1.09226	0.452051	1.05871	1.37928	0.765147			2.67915	2.69633	0.668604	2.90949	1.66928	0.208973			5.55621	5.35408	1.30077	5.9254	3.48715	0.36676			2.84343	1.22263	0.733003	5.21292	2.06311	1.34429
	29	8.11843	6.05952	2.99228	6.79232	1.73153	2.04718				13.0468	14.2664	18.0794	14.4193	13.0188	16.6468			2.59684	2.72255	0.333172	2.47023	1.0287	1.62107			7.53456	8.33525	11.5749	9.10747	8.10128	8.66739			15.2165	16.0052	20.2136	17.221	15.1982	17.7056			4.17658	4.6355	2.0123	1.31451	3.35248	2.29497
	30	10.0944	12.5474	16.2035	13.351	12.7782	13.7718				9.32576	8.88878	13.0863	11.418	7.67793	8.03198			1.0535	2.67261	2.42964	0.968689	0.582706	1.03297			3.94435	3.9101	4.28057	4.76828	2.92774	3.37933			7.83754	7.99574	8.57858	9.56343	6.51018	7.2325			1.62524	0.88257	4.53791	1.36541	2.8593	3.65439
	31	8.13827	8.27859	11.9556	12.7877	7.10684	7.38503				26.376	14.3315	21.9396	23.6	19.6524	21.3839			3.00247	2.49751	1.46677	2.57319	1.03366	1.70915			9.91393	4.96994	7.86293	7.15405	6.80023	8.73067			27.5181	11.528	20.9555	20.2201	17.3583	20.9895			5.62834	2.30962	1.81583	5.57288	2.79873	2.61224
	32	17.1342	11.4757	14.8699	15.6677	12.4972	14.2475				4.71826	3.08333	4.60434	1.37448	1.3533	4.09618			0.573146	1.48589	0.253839	0.887094	0.188004	0.669283			2.72191	3.22756	4.72742	0.458599	1.18812	2.65167			4.14874	4.12419	5.87245	0.619995	1.43301	3.50496			0.82687	1.40813	0.823133	0.731343	0.385605	1.42587
	33	7.70891	5.47203	8.72188	2.82787	2.17873	6.5376				6.07051	6.23454	5.53903	5.41443	4.90489	8.14319			0.854996	2.04977	0.398395	1.76617	1.70914	0.867141			3.858	3.57083	2.91324	3.38434	2.59578	4.89523			6.39224	5.59256	4.78503	6.03586	4.49391	7.35129			1.77328	2.30972	0.426554	2.11245	2.41512	1.57226
	34	10.4231	9.97253	7.30625	5.98014	6.15473	11.2073				27.5189	25.1206	27.3084	27.1786	22.6854	26.1508			4.39804	3.28041	0.570344	3.98626	0.889891	3.2968			10.4581	10.2303	9.95163	9.29053	9.27168	10.2123			27.7204	25.116	28.2328	25.8451	26.1895	27.3686			3.73557	2.40451	1.71481	3.11841	0.351144	4.43831
	35	15.6285	14.5169	12.6925	13.8823	15.7423	14.0384				18.5856	12.3311	22.8887	20.5462	26.1104	24.8851			2.33396	2.55119	1.85809	1.44576	2.17881	1.42713			9.05451	7.52492	11.1655	9.9236	9.7889	12.1134			23.3801	16.8299	29.3575	24.464	27.4181	26.6436			3.34241	6.32425	3.75417	2.89239	4.4347	2.4689
	36	14.8012	9.75355	17.4309	13.8924	14.4578	17.7355				6.58049	6.83641	4.74268	6.24974	7.9393	5.79164			1.55782	0.373828	0.453681	0.276249	1.09166	0.55918			4.42672	5.80038	3.00699	3.74004	5.01621	3.63987			6.38759	7.68341	4.85774	6.17122	8.51245	5.21268			2.60119	0.88942	0.412572	1.59162	2.12379	1.77028
	37	7.96638	10.5164	6.80863	8.24621	7.25238	7.84847				9.42569	10.2416	7.53702	10.9286	15.4501	10.0078			0.679097	2.47391	0.481831	0.991614	0.481072	1.38257			5.373	4.84241	4.55385	5.9451	7.95276	7.18237			12.669	12.2669	10.6849	13.3394	18.718	12.0652			3.12696	2.04269	2.49021	3.87743	2.25922	2.02276
	38	9.18793	9.79855	7.50822	11.405	13.4602	11.974				8.36476	9.13037	8.66634	11.0647	10.7565	7.96638			1.42895	2.82001	0.708631	0.692985	1.7497	1.84486			4.53245	4.81878	3.72665	7.01716	6.02375	4.18238			7.79073	8.73083	7.09137	10.3833	10.4711	7.7556			3.70084	3.15637	2.82108	1.10547	3.79528	1.38629
	39	8.93816	10.5178	9.46331	12.7578	9.68254	8.26861				6.08441	5.64453	5.60109	7.07251	4.36948	7.00774			0.499283	1.91236	0.379446	1.58967	0.374207	0.293483			3.07507	2.66531	3.32231	5.46148	2.63463	5.75444			5.67102	4.12311	5.86658	8.66203	4.52139	8.57651			1.199	4.48742	1.05978	2.85047	1.61266	2.44603
	40	7.48407	6.75431	6.19952	9.56705	5.14971	9.09317				6.18463	5.09479	9.15176	7.32828	4.45845	8.51416			0.570164	1.43721	0.110431	0.318012	0.135355	1.8011			4.54233	3.85584	5.93294	4.71549	4.57743	6.1897			7.30029	6.19904	9.31717	7.77373	6.56067	11.014			1.81282	1.00655	0.610135	1.91236	2.15285	2.93595
	41	7.74496	8.21252	11.1992	9.64484	5.60232	9.79443				4.08479	2.41556	6.03468	4.61424	3.79997	4.8268			0.700294	0.802074	0.967829	0.486658	1.40571	0.848114			2.67717	0.406878	2.55791	1.64702	1.31729	2.95148			4.93661	0.655579	4.5363	3.04323	2.49382	4.82806			1.71951	2.13647	1.19433	1.90543	1.91752	1.9586
	42	5.25002	4.6316	8.48103	5.3923	3.67444	5.95448				6.8795	4.71573	5.01666	3.01302	3.32877	5.08147			1.15167	1.79883	0.316057	0.109704	1.31917	2.64947			4.34415	2.77005	3.27467	0.722345	2.256	2.49598			8.07324	5.79056	6.13214	1.43301	4.36079	5.18739			3.33452	3.26121	3.18267	0.545878	1.17471	3.96511
	43	8.52	6.99138	5.40153	4.12661	3.2096	5.54961				6.3871	6.7482	6.94037	11.3202	7.41759	10.879			0.720349	2.39418	1.73805	0.394142	0.92798	0.74836			4.06831	4.04266	4.6355	5.48485	3.81613	6.19802			8.31107	8.71138	8.93692	10.8917	8.35777	12.5399			1.85427	3.20284	3.19199	0.811415	2.83173	4.2864
	44	7.66135	9.39642	7.81637	14.9665	7.78786	12.8238				11.4057	8.69398	11.2011	11.3544	9.05562	7.39923			1.28254	2.71173	1.00891	1.56785	1.39509	0.633234			6.91229	3.60565	6.46477	5.51974	3.22524	2.81618			14.2106	7.95163	12.9362	12.1454	7.47066	6.14185			2.72056	4.79469	0.913811	2.87372	2.57678	1.44734
	45	10.3647	8.33732	10.8232	9.53419	6.68728	8.07977				5.72394	5.68411	12.203	6.59558	5.32451	2.74081			1.2325	2.04038	1.75612	2.19453	1.41184	0.742359			2.39657	3.06305	5.52786	3.0164	1.77901	1.5589			4.80296	6.55663	11.6373	6.21397	4.17342	3.28111			3.86839	0.612928	2.89455	4.34763	2.18533	0.863472
	46	7.70275	8.42464	10.9634	7.77577	4.83126	3.75139				2.12659	2.35858	1.90456	1.46843	1.47072	4.20514			0.785444	1.05031	0.255136	0.458841	0.891635	1.24385			1.94764	0.956308	1.51321	0.92179	1.4099	4.12396			1.91193	1.04144	1.79814	1.11263	1.64578	4.87508			0.371327	1.14802	0.609256	0.869078	1.65712	2.15692
	47	7.05421	5.91485	3.60879	3.71337	2.98715	7.07278				6.61455	4.37196	4.25972	6.26019	4.92628	7.11989			1.11586	1.47168	0.117522	0.680803	0.590369	0.941952			5.99143	1.84428	2.74482	3.80789	2.3778	4.20099			8.17596	2.50812	3.94075	5.65678	3.89265	6.3049			1.46946	1.55727	1.07189	0.243602	0.675195	1.44028
	48	9.6269	8.47437	6.47612	11.814	5.97298	10.0803				5.07816	4.35629	5.2821	7.98759	2.53291	5.01797			0.60469	1.71543	1.45586	0.550943	0.526263	0.329674			2.61206	3.57961	3.24959	4.58853	1.01132	2.86864			4.66743	6.44562	6.39616	7.31728	1.78708	4.48651			1.79293	3.51888	2.61619	3.48587	2.49177	0.985104
	49	9.37998	9.16305	6.35277	11.5165	3.17361	7.9846				3.35991	2.4673	3.16347	3.1658	2.27525	2.77652			0.66658	0.657489	1.0987	0.941235	1.19019	1.21629			0.757773	3.21696	1.94205	1.84202	1.78635	2.41891			1.25006	4.71849	3.13512	3.02567	3.17554	3.52823			0.882166	2.27862	3.53866	0.991768	2.50809	2.46899
	50	5.09155	5.43503	4.14285	5.59375	2.49601	4.37898				3.22484	4.89732	2.57271	4.08087	1.84404	2.63435			0.760398	1.89263	0.927395	0.902667	1.00993	1.01857			2.09083	3.82868	2.65507	2.85287	0.436688	2.0978			3.52367	7.05103	4.42731	4.74709	0.676132	3.70076			3.07975	4.8675	2.39646	0.773738	1.19421	3.09606
	51	5.18117	7.88921	3.27571	5.66074	2.67693	3.93797				2.37534	2.49474	3.37114	1.56671	1.56511	2.20728			0.320561	0.783538	0.347252	0.74684	0.264292	0.638675			0.937371	0.758595	1.73664	0.385098	1.35103	0.981356			1.44081	1.41002	3.0788	0.655899	2.50655	1.37097			2.92699	3.09219	1.75944	2.91964	0.5081	0.819746
	52	5.36616	5.65016	4.58426	3.24453	1.8204	4.01643				2.67715	1.69363	0.381516	2.74837	1.37842	2.58446			0.39479	0.631121	0.87945	0.287617	1.25542	0.152945			1.36301	0.109991	1.04878	0.254222	0.0047214	0.82341			2.00226	0.173431	1.50948	0.357956	0.00776672	1.40479			3.2375	2.2827	2.70677	0.492059	2.27372	2.18556
	53	5.82846	4.19981	0.594053	3.94892	1.82613	3.62287				3.21835	3.18254	3.02562	1.81236	2.10498	2.32663			0.954667	1.65932	0.404941	0.454293	1.25014	1.01641			0.981898	2.0498	1.44171	1.10611	2.06729	1.32048			1.86421	3.82671	2.91821	2.12758	3.84552	2.52203			2.49062	6.30746	2.5067	0.198941	1.37068	1.96963
	54	5.48098	5.39819	3.84038	3.33329	2.55928	3.29145				3.36487	2.74245	2.46608	3.31496	1.67564	1.36719			0.895432	0.561845	0.236943	0.819874	1.83885	0.788023			0.309202	2.1492	0.399074	1.72929	1.00707	0.880602			0.478104	3.43889	0.654129	2.60771	1.66496	1.36211			3.68299	2.11604	1.29209	1.56478	1.71997	1.32018
	55	6.07064	5.29929	3.41968	5.55896	1.67916	2.46283				3.89786	2.42413	4.06648	1.1154	3.18216	1.85458			0.0904345	1.41443	0.683641	0.899073	1.12612	0.669828			2.92569	1.57948	3.3177	0.657052	3.08083	1.77373			3.66238	2.09973	4.43326	0.740417	4.17563	2.26227			0.196981	1.08825	1.04502	1.2597	3.94225	1.47585
	56	7.4784	5.28267	7.55668	2.44057	5.25985	3.5519				20.9016	15.6486	26.2565	22.2137	20.2671	23.6341			3.27113	4.78736	3.30603	1.64024	1.27546	1.98933			6.84256	5.02039	8.45466	6.29879	5.54523	6.0298			20.6468	14.3985	24.3773	20.1817	16.538	17.7681			3.82194	4.32404	2.47983	3.23001	0.936334	0.685208
	57	12.3155	8.78742	15.3214	13.2454	10.7781	14.4546				4.02791	2.82419	3.66492	5.15865	4.27905	2.58679			0.665673	0.556013	0.526696	0.719833	0.971827	0.808838			4.37221	2.33562	1.8759	3.30503	2.01016	2.83485			7.92281	4.21902	3.51454	6.0434	3.11856	4.42322			1.74701	0.927548	1.53108	2.36132	1.62895	2.18405
	58	5.43893	5.75156	4.73545	7.6628	5.90187	3.71678				7.48035	10.1164	7.47046	8.45349	11.3053	9.36336			0.739227	2.2909	0.863729	0.734405	1.05796	1.21187			4.88103	4.63975	5.9472	5.13694	5.19474	4.92402			9.35248	8.97314	10.6093	9.27199	10.0773	8.58795			0.994605	4.68905	1.81738	1.69659	4.29722	4.21205
	59	10.5955	11.4543	9.50421	11.3223	13.5445	10.1502				16.9917	13.0736	19.7695	16.2116	15.1776	21.5228			1.9474	3.10641	2.36805	0.774171	0.257845	1.66761			6.59044	4.02081	8.00284	5.94778	5.22446	8.6875			19.3279	13.5113	22.4789	16.7334	20.3873	27.713			5.05327	8.90433	3.81595	0.808364	2.0745	2.8702
	60	11.083	10.0521	12.4248	12.7134	9.36263	13.3834				14.1175	12.0296	11.5745	10.212	7.75389	10.374			2.12691	2.94827	1.54293	1.16901	0.30732	0.847263			7.93046	6.43893	6.52097	6.42285	5.20086	5.2465			16.5366	13.6687	13.2695	13.5648	10.0127	11.1508			5.53718	5.59896	3.55069	0.199787	1.28656	2.03836
	61	13.6939	11.5113	13.093	10.1017	8.7567	10.4207				3.72777	4.24312	2.48608	6.0098	2.38878	2.57127			1.71953	1.42345	1.3375	0.28898	0.253808	1.58418			2.24937	4.3225	3.431	4.61644	1.72099	2.90973			4.22072	8.91302	6.79605	9.11481	3.43364	5.98018			4.63134	3.21998	0.632135	3.80469	1.00627	4.92821
	62	4.65461	5.00253	3.19979	7.95833	2.69296	3.84815				10.9094	5.29973	6.16469	8.61487	7.12563	6.05716			0.939246	1.34879	1.51312	0.624352	0.552048	1.39878			6.74601	3.29352	2.84797	5.66409	5.69387	4.27222			12.8709	5.09369	5.2285	8.70261	9.76575	6.92166			2.03191	1.89383	1.27817	1.12972	0.75548	2.94653
	63	10.8107	7.79002	6.63266	9.63455	9.12985	8.5831				4.50072	4.50847	4.38329	5.03148	2.76978	3.96442			1.51858	1.02649	0.518712	0.122086	0.964555	1.24371			1.35932	2.7395	2.00393	2.96103	0.873603	1.74927			2.57477	4.7412	3.52562	4.76509	1.81326	3.49683			4.13326	0.995079	2.09148	1.9696	2.47243	1.51605
	64	5.52021	6.97118	5.0268	8.10615	2.74754	3.90593				5.20416	6.7802	6.15836	2.51135	2.36754	6.64198			0.80672	0.745231	1.33735	2.24549	0.574026	1.37677			2.44104	3.01841	3.77825	2.32335	2.48435	3.02064			4.41821	5.76134	6.7542	4.0679	4.25005	5.40826			2.55716	0.837021	2.2387	3.11425	1.41631	1.33179
	65	5.34419	8.27507	7.29724	3.12764	2.8337	7.52609				8.63406	1.90862	5.14308	13.5008	4.88936	7.35985			1.74776	1.675	1.4115	0.415181	1.44155	0.241717			4.03163	0.464732	2.20543	7.74353	2.59837	3.11357			8.22443	0.740738	4.31438	14.6409	4.69351	5.29028			1.87399	1.6806	1.76098	1.68595	2.58545	4.04454
	66	8.44624	2.52978	4.79943	12.5769	4.8779	8.51613				6.85992	5.18553	6.58173	4.41527	7.30487	9.46227			1.2564	0.627761	0.83074	0.910111	0.913404	0.3529			3.61513	2.98907	4.83537	1.94856	2.17838	5.42221			6.9554	6.58887	8.19888	3.90118	4.9798	10.7583			2.89111	2.5122	1.30834	1.12257	3.02318	1.2332
	67	7.65131	6.12902	10.1784	4.234	6.79727	10.3713				14.7979	13.5257	13.1512	17.8123	11.1222	16.035			2.57968	4.06186	1.62033	0.400783	0.834368	1.31629			7.04475	6.8394	5.17487	8.09033	4.74959	6.23539			15.4048	13.9691	12.1294	17.796	9.56728	14.3133			2.42151	4.08748	0.275651	1.36491	2.73702	1.71863
	68	12.3711	12.5576	10.8008	15.4769	9.03352	12.8975				8.39151	6.8708	10.9581	8.93892	9.38921	10.1556			2.00697	2.25541	2.14457	0.779502	0.898818	1.32203			3.53592	3.33665	4.66481	3.58654	4.85087	6.29274			6.45117	6.01389	8.21454	6.58325	9.46187	10.0242			2.44912	1.6859	3.00064	1.61695	3.74296	2.12543
	69	10.1467	7.9309	11.69	8.60317	10.0304	11.4499				3.22618	1.38033	5.66396	4.36913	2.29973	3.24396			1.60351	1.14955	0.562713	1.26748	1.1919	0.894945			3.05396	1.48686	3.13483	2.60752	1.30968	2.65359			5.41954	2.35406	6.15457	4.49405	2.18497	5.0643			5.70494	2.90726	0.921993	1.60522	1.72358	2.38142
	70	5.6504	2.96309	5.87481	6.5456	2.6069	4.48299				5.31407	3.31462	3.14217	2.98514	3.00009	2.83162			0.311791	1.25051	0.693683	0.717303	0.487893	0.732336			2.88896	0.620252	3.71162	1.28695	1.5123	2.20206			4.95174	1.00566	6.12123	2.43752	2.67577	3.8252			0.451536	0.823277	1.95466	1.71137	2.4654	0.711432
	71	7.1485	6.82546	5.40096	4.60004	3.22718	4.37025				2.91296	1.47629	3.61172	2.89122	2.62251	1.78426			0.0885649	0.351197	0.450678	0.423241	0.98506	0.4489			2.30724	1.5824	4.11212	2.02651	2.79363	0.0793462			2.5174	1.86861	4.69188	2.33202	3.45453	0.0886536			0.766821	0.507017	0.749702	1.13078	1.33188	0.845284
	72	6.64609	4.93119	8.09801	6.53721	4.12558	3.17906				7.32529	6.31859	5.69452	5.34508	6.1044	6.8819			1.30257	1.61747	0.495264	0.0894546	1.84295	1.04881			5.06612	4.19368	4.54592	3.17312	3.79559	4.78831			8.21422	6.54407	6.20757	4.53255	6.27214	7.92552			1.01893	2.76645	1.80065	1.86892	1.81197	1.7598
	73	10.5536	10.0887	9.06134	9.39731	7.22443	10.6422				5.41283	4.20425	2.69882	3.5477	5.33086	4.49823			0.461518	1.50851	1.50342	0.111522	0.653509	1.14979			2.79504	2.37719	2.64701	1.44127	3.53931	2.85512			5.29575	4.65346	4.92105	2.60692	6.40575	5.28188			3.40528	2.68693	3.49867	1.09034	1.00451	1.66943
	74	7.0541	7.39428	3.80262	5.3561	5.9079	5.72505				1.88374	3.65744	3.9762	2.12177	0.30864	4.17773			0.703427	1.58117	0.537889	0.415726	0.660322	0.359198			1.21447	1.71172	1.05498	1.98391	0.448547	2.30592			2.11588	2.59673	1.74452	2.82869	0.62352	3.55771			3.08915	0.413779	0.362832	1.56843	1.23203	1.05279
	75	3.12701	6.72904	5.28566	3.6876	0.369189	5.59244				3.856	2.23192	3.39896	1.65123	2.84583	2.0714			1.06172	1.20529	1.07175	0.462833	0.073361	0.27929			2.10431	1.39156	1.33391	0.0751586	1.5908	0.61804			3.1226	2.3062	2.09428	0.129578	2.64038	1.01698			3.13312	1.71809	1.813	1.73344	0.735676	1.60952
	76	7.15734	3.84785	4.74622	2.47184	3.09566	3.36953				2.90067	0.377777	2.48538	1.22061	0.10144	1.67807			0.0430611	0.611815	0.769727	0.569615	0.398056	0.892599			0.8099	0.558158	1.90767	0.622809	0.714841	0.813957			1.33957	0.889771	3.158	0.965118	1.0663	1.4191			0.770066	2.34679	1.25136	1.77305	2.70688	2.56763
	77	5.83561	1.264	3.77433	1.93542	0.146387	2.36081				2.72957	3.47096	6.62054	5.02344	3.1264	3.44092			0.716141	0.645385	1.19657	0.882341	0.790671	0.555514			2.49944	2.76872	5.08484	3.52735	2.25038	2.74932			3.91679	4.80116	7.41225	5.81728	3.40257	5.24654			1.50179	2.61589	1.44012	3.50381	1.86763	4.30757
	78	5.85906	7.16544	9.41171	6.83706	4.12217	4.24461				5.17845	4.49846	4.3567	4.90051	2.35226	5.57182			0.494386	1.97316	0.748091	0.627037	0.48786	0.564451			5.09552	3.00172	2.58062	3.6917	1.76927	2.40851			7.11641	5.81923	4.10051	6.1012	2.99129	4.36917			0.294706	4.43426	2.34067	1.83403	1.57112	2.70346
	79	9.15397	6.58685	6.32811	7.14707	2.927	7.20805				4.47482	4.12369	6.49118	2.93008	4.39572	4.08647			0.895543	1.29895	1.42673	0.243901	1.62525	0.390418			2.48922	4.712	4.45534	2.32617	1.43091	3.17829			4.02036	6.93039	7.27641	3.63879	2.34491	5.05121			2.31527	1.86426	2.1756	1.67913	2.74344	1.33231
	80	8.50528	7.05227	8.66527	4.74517	5.86607	7.66854				3.28073	2.80109	3.08864	3.28036	3.23174	1.81886			0.701887	0.592633	0.392043	0.994631	1.13559	0.9831			3.6375	3.05639	2.86735	3.40878	3.06992	2.61126			5.06677	4.117	4.19319	4.82852	4.24666	3.70648			0.659313	1.49189	0.667051	1.99956	1.33396	2.63704
	81	7.27096	6.35147	5.11739	6.10496	4.15145	3.22119				10.3409	9.23383	10.0539	12.1644	12.1906	11.5251			0.797416	1.73605	1.47621	1.26608	1.23159	2.01567			4.32776	2.67338	4.27743	5.59067	3.87193	4.32516			8.69502	5.48885	8.52335	10.7711	7.79062	8.87764			0.894899	1.65779	4.51462	3.24697	2.35599	2.95739
	82	11.2901	9.08848	12.6035	15.9679	10.2518	10.5717				28.0325	16.3104	18.0177	28.714	21.6629	17.9432			2.44522	2.8657	3.66812	2.14444	0.378882	0.671897			7.30821	6.15093	5.24702	7.47738	6.68063	6.14882			24.9267	16.015	15.2246	24.8525	20.8257	15.7824			2.10413	2.2362	3.84055	0.297108	3.53196	2.01236
	83	11.5579	11.5406	9.66102	13.1505	10.74	12.101				16.44	17.4922	18.2472	14.3944	20.2301	24.982			2.91316	4.56979	3.79647	1.19346	3.61284	4.65908			4.25396	5.21996	4.77618	3.95158	5.15444	5.91075			16.9139	19.978	21.3895	18.5855	24.8382	29.8538			7.69622	5.4257	4.10356	4.76613	7.61268	10.9659
	84	8.47288	8.0217	9.03054	6.5068	8.76259	10.5095				6.2804	3.13605	5.6382	3.42267	1.49034	2.16824			0.600422	1.09223	0.867728	1.68147	1.29157	1.08779			2.51236	2.10857	3.23679	2.64734	1.01107	0.837123			4.79924	3.16728	5.47086	4.66829	1.66019	1.3672			2.0557	0.487785	2.33902	2.70732	1.89066	0.922189
	85	6.74934	4.36101	6.11133	4.07811	1.61599	2.70921				5.18979	5.37476	7.04732	5.83267	5.76541	5.45242			0.71362	2.79089	0.561356	0.813076	0.653353	0.695472			2.41553	2.97736	4.23782	4.16224	3.13697	2.1646			3.87294	5.13187	6.64851	6.70291	5.31009	3.74748			1.93693	3.05802	0.212148	2.23786	0.912933	1.07885
	86	6.70087	6.43489	8.9554	7.4948	6.6936	6.87582				4.42743	1.89427	1.01045	4.26625	3.35133	3.15462			0.643721	0.549767	0.530349	0.50485	0.653519	0.694739			2.21005	2.17555	1.90945	1.54638	1.36717	1.49627			3.36523	3.01715	2.55432	2.5179	2.30508	2.24802			1.96152	1.06122	1.58736	1.19666	2.49622	0.740192
	87	6.43039	3.95319	1.8906	6.07915	3.90539	5.38529				9.90617	5.51711	7.41905	6.19601	8.1297	7.38083			1.18151	1.51789	0.963184	0.891538	0.868377	0.447945			4.71123	3.50078	2.83483	3.80782	3.50924	2.91904			9.58263	5.71193	5.83493	6.57469	7.25328	5.1824			5.9911	1.32224	0.660225	1.23026	2.41242	3.58879
	88	10.021	8.26824	7.24757	7.92895	7.36218	8.96583				6.55569	5.29352	6.86893	8.0341	4.13023	4.9295			1.19816	2.28056	2.01855	1.06307	0.973464	1.04528			4.73858	4.78435	3.95838	5.84244	2.51719	3.03462			7.95122	7.95638	7.44307	8.82793	4.0457	5.95493			1.86156	3.00223	6.50488	2.95342	2.47589	0.815203
	89	8.32864	7.07851	9.38991	11.4578	5.59388	6.41775				6.0784	2.85289	8.4249	3.86661	3.14516	2.42319			0.532564	1.21068	0.937362	0.98998	0.443587	0.557302			3.58484	0.78514	4.42101	1.90615	2.04374	3.06652			6.04192	1.31506	7.80867	3.4912	3.28935	4.46912			0.763738	1.48979	2.83734	0.35439	2.16273	0.652192
	90	8.30512	4.17745	10.9525	4.46299	4.7789	3.51668				8.77797	9.36761	9.5556	8.48993	8.91771	6.6619			1.12617	3.55839	0.894614	0.111225	0.576909	1.0241			2.51077	4.66577	4.67117	4.20537	3.6787	2.81016			5.75032	9.27698	10.2127	8.43321	7.39723	5.38416			1.81076	5.21575	1.58063	0.376563	3.9496	1.75599
	91	8.09926	10.2559	9.389	11.7201	9.06796	7.75125				12.705	9.74472	12.2575	11.1163	10.3813	12.4303			1.91583	2.84672	1.36068	0.923551	1.54762	1.08846			6.47147	4.09318	4.83084	5.98982	4.91364	5.84501			11.7466	7.65303	8.35524	10.2055	8.517	10.1258			2.8012	4.40497	0.592354	3.18394	3.7284	3.02898
	92	10.9299	9.65	11.002	12.6183	9.78235	13.4642				5.69322	3.47827	3.14401	7.19637	4.4669	8.63509			0.330868	1.67481	0.837878	1.03759	0.692563	0.875877			3.1186	2.81546	1.04721	4.47258	2.59856	4.72699			4.79913	4.22783	1.58971	6.8429	3.94031	7.84583			1.06387	3.20546	0.605497	3.67779	1.84513	1.71662
	93	8.21329	5.68531	4.92769	10.1495	5.91422	10.391				5.34633	2.08365	3.96588	2.2278	3.36246	4.05655			1.10554	0.707827	0.533002	1.12596	1.26124	1.44275			3.55278	1.08626	3.65193	3.16904	1.35414	2.28792			6.44508	1.78815	5.9335	4.70088	2.22731	4.142			0.591203	5.41736	3.13749	2.11744	2.7735	2.19697
	94	8.17514	4.75975	5.07887	3.82883	4.24161	4.73821				3.01431	1.687	3.80986	2.36943	3.00887	2.96677			0.259928	0.829579	1.06349	0.925682	0.507575	0.818295			2.14579	1.79113	3.64047	1.87534	2.26972	2.56387			2.62396	2.067	4.66806	2.37515	3.19089	3.66043			1.16912	2.59941	2.37969	3.61322	0.717395	0.161305
	95	6.2554	5.13212	7.3275	5.96442	5.53319	4.30592				2.06754	3.41969	3.02837	1.93353	2.57407	2.16719			0.730833	1.38755	0.317169	0.0935209	1.03745	0.894841			2.53136	3.61653	3.39879	2.70286	2.53499	2.79847			3.78615	4.35442	4.68875	3.69832	3.30316	4.04982			3.39382	0.602902	0.892527	0.577696	1.69533	2.9513
	96	3.60253	8.23244	6.17304	3.35768	4.64558	4.356				2.97044	0.361908	1.07846	3.58945	1.37433	1.87099			0.216043	0.502783	1.08305	0.426372	0.131692	1.08014			2.20064	0.982191	0.0508299	2.534	1.46421	1.32138			3.95334	1.78377	0.0881805	4.23628	2.61772	2.19258			0.126214	0.503346	2.70145	1.83515	2.86353	2.71171
	97	5.28524	0.695053	1.73932	6.0459	1.61129	3.46939				4.25732	3.45781	2.67387	3.61966	4.53889	4.1371			0.324988	0.804767	0.845614	0.837363	0.743547	0.953824			3.92924	3.14349	2.0318	2.3767	2.49183	2.76212			6.64064	5.25034	3.79648	4.75699	5.10643	4.74788			1.26374	1.5629	3.62238	2.06896	1.95506	3.417
	98	8.14142	6.44151	3.87271	5.67465	4.94486	7.34257				5.3582	4.61044	8.80635	4.61124	3.57344	6.61105			0.703506	1.51957	0.343516	0.492777	0.795317	0.938138			2.83046	1.65947	5.04687	3.96071	2.15751	3.96552			4.85902	2.7572	8.16377	5.9866	3.17136	5.9435			1.76159	2.00889	2.00249	2.08011	1.89936	1.26903
	99	8.1645	7.48896	10.6077	7.93221	4.82647	11.1908				3.9355	2.8382	6.67783	2.89984	3.89484	4.01616			0.173638	1.2205	1.25837	0.69639	2.03311	1.06117			3.40063	3.1858	5.12601	2.80958	3.36418	3.12196			5.15976	4.61246	8.39574	3.48149	5.20468	4.53981			0.840862	2.36791	3.46143	0.599533	4.06561	2.79219
	100	7.46238	6.42143	9.1021	5.68882	5.36068	5.84219				3.81795	1.91238	3.68491	2.42731	1.96982	4.50285			0.435969	0.608524	0.606748	0.604256	0.616422	0.120773			2.81992	0.700487	1.77462	1.43391	2.30321	3.23048			4.47598	1.07452	2.83337	2.35451	3.15768	4.82967			2.0757	1.55161	1.24427	1.25112	1.43063	2.54534
	101	6.73017	4.50866	6.24107	4.84441	2.83502	7.92938				4.80017	4.17906	6.41872	6.38379	4.76675	5.47948			1.54471	0.943209	0.98027	0.811741	0.950951	1.03222			3.63633	2.86623	2.8852	4.0265	2.00231	3.65125			6.40752	4.66225	5.21104	6.21201	3.54338	6.35292			3.7317	1.57686	1.25776	1.78127	3.71184	2.25695
	102	6.82722	7.40366	7.87158	9.75809	5.17206	6.9513				2.06032	0.666351	4.59341	4.07394	1.18271	1.80438			1.33054	0.244632	0.424985	0.524899	0.360301	0.742286			0.538702	0.806061	2.62109	2.55405	1.26579	2.82109			0.979309	1.16776	4.13156	4.33382	2.1727	4.43785			2.44146	1.30454	2.74203	0.849072	0.643806	1.44499
	103	3.09911	2.06007	8.40791	5.72817	1.47277	2.83772				7.92238	4.79614	6.47725	6.63449	8.68623	8.24933			0.593013	2.07279	1.25156	0.185674	1.19479	0.948578			5.14307	3.44265	3.97991	5.29891	4.45612	3.15636			8.70808	5.97144	7.30548	8.38582	8.19637	6.17601			2.35806	2.41203	1.55554	1.52596	3.26514	2.57605
	104	10.0075	6.21326	7.40442	12.2895	8.3262	8.0725				3.31677	1.43513	1.04967	3.83244	1.14688	2.7883			1.23643	0.677004	0.615902	0.520593	0.235736	0.825391			1.88929	0.917857	1.21337	2.31888	0.950976	2.00636			2.69269	1.52681	2.17017	3.99583	1.52942	3.37614			1.88119	1.00331	1.18613	1.97502	1.0511	1.09828
	105	6.28673	3.16374	1.36959	6.44459	1.62393	4.75905				8.14099	5.6337	9.524	6.19049	2.7959	5.08989			0.937392	1.59135	1.65432	0.628344	0.961522	1.12233			5.36046	5.5875	5.9287	5.21632	1.74223	4.92211			10.0941	9.58748	10.7707	9.52864	2.76648	8.22334			2.76128	2.15994	3.665	2.33128	2.37919	0.52781
	106	9.57993	7.38967	9.38512	10.0146	3.64779	8.30318				5.62242	1.75717	1.88387	2.63344	1.8214	3.90007			0.857618	0.610015	0.767481	0.126937	0.755215	0.66137			2.70533	2.22708	0.926286	2.09469	0.959922	2.59518			5.48175	3.52065	1.81012	3.71083	1.67004	4.5154			2.7394	0.759354	4.36293	0.743325	0.248061	2.15975
	107	8.17426	4.8301	2.47167	5.02115	2.58589	6.19172				5.55318	2.84747	4.0659	3.95483	0.649109	3.6129			0.830652	0.692307	0.396187	0.589995	1.46811	0.951923			3.91214	2.5598	2.48246	3.53022	0.184255	2.7167			5.54193	3.88486	3.40273	4.53264	0.277023	3.8772			1.09342	0.8701	1.2974	1.04709	4.76428	1.32741
	108	9.4868	5.13212	7.75588	8.76327	0.793936	5.78524				3.72733	4.11589	3.27916	4.28197	2.24185	5.10132			0.222276	1.11269	1.02077	0.73198	0.323075	0.623372			2.89657	3.15734	3.0183	3.16225	1.57266	3.72845			4.12022	4.76538	4.86189	5.153	2.21509	5.13898			1.64211	1.49524	3.39735	0.571901	1.63711	1.3822
	109	6.97256	8.28795	7.01906	7.32871	3.47839	9.57006				4.77911	2.09445	3.71677	2.19266	2.19748	3.77742			0.675754	0.715704	1.11431	0.172838	0.844888	0.99307			1.46732	0.666655	0.913992	0.436988	0.902641	3.28884			2.82355	1.05408	1.59128	0.692001	1.52863	5.12637			0.730195	2.35112	2.60838	0.980318	1.19076	1.10472
	110	6.52053	3.668	5.47709	3.91836	2.88433	7.41829				25.0312	16.0659	24.1624	20.332	15.8228	18.1172			2.47334	2.2883	3.20932	2.35859	1.68017	2.44428			5.55383	3.61799	4.14008	3.47065	3.80421	4.13309			13.2192	8.54626	12.1303	9.40744	9.73546	10.0322			4.61713	1.79233	4.14599	4.57657	2.69825	3.23273
	111	16.0679	12.0378	13.1915	11.4543	10.1015	12.045				3.97188	3.82509	1.92719	5.50714	7.61	6.39671			0.178263	0.679941	0.590631	1.21424	1.00063	0.196863			1.43077	2.95839	1.42575	1.27018	3.7016	3.72144			2.96162	5.19324	2.18237	2.30669	6.92207	6.43655			2.85047	2.90034	1.70775	4.01433	2.70146	3.08615
	112	3.72925	4.91926	3.24346	6.16248	8.17612	7.01422				28.0257	21.1516	22.3783	19.8735	18.3385	15.3019			3.44545	5.40891	2.18142	2.71993	1.81683	1.42905			7.36456	5.21086	6.13676	4.8391	5.47208	4.13506			20.9975	14.1209	17.7013	13.6787	14.4246	9.76984			6.06164	6.20005	1.09529	1.83712	3.36972	3.96331
	113	14.9675	10.9632	13.0925	10.3973	10.0236	10.7307				2.72267	3.78897	5.1324	6.37442	3.69591	6.83867			0.638436	0.783197	1.5315	0.605524	0.773055	0.360278			1.39523	2.7264	4.19833	4.06414	2.04569	4.75731			2.20227	3.81116	5.64607	5.85176	2.80099	6.58093			1.2517	0.933672	2.33774	1.65583	0.111477	1.62673
	114	3.19118	6.88452	7.48514	8.87872	4.3587	8.45688				4.7012	1.64764	1.34317	3.25311	3.5983	1.66667			0.892062	1.40865	0.478976	0.680036	0.783683	0.348564			3.39306	0.65297	0.964391	1.28483	3.20882	2.05525			4.88939	0.906387	1.37775	1.76549	4.54185	2.66975			0.92145	4.16162	0.731071	0.419303	1.90545	2.63158
	115	8.25444	3.84283	2.25798	4.86434	4.85562	3.64079				5.4155	2.66252	3.49496	3.25214	2.90121	4.03062			0.35184	1.6868	0.0756979	0.366898	0.523832	0.46962			3.60664	0.652944	3.10387	2.71449	2.38579	3.84647			6.13564	1.0988	5.29327	4.95645	4.22594	6.48004			2.39648	3.22725	1.64816	0.964705	0.0770347	2.09093
	116	7.41307	4.86014	4.69234	4.56296	3.81567	5.19654				4.98421	6.62582	7.04877	4.57912	3.22772	4.87782			0.793666	1.377	1.29428	0.442247	0.776525	0.468231			3.53236	3.92611	5.69719	3.03511	1.35814	4.38685			5.91249	5.93314	8.56604	4.78992	2.53505	6.68636			1.0304	1.12869	3.24835	1.16617	1.79434	0.762272
	117	6.96866	9.57388	11.3429	6.5328	3.71125	8.70759				8.67007	4.60069	7.03348	3.605	5.23013	5.16061			0.525019	1.03469	0.732465	0.735772	0.483689	1.54107			5.72529	3.01581	3.34029	2.68879	3.24764	3.61685			9.18706	4.85864	5.53987	4.40834	5.62167	6.00877			0.263692	0.268095	1.64798	3.49274	0.907449	3.10946
	118	10.949	7.54297	10.4676	5.8675	6.89427	7.39365				5.60031	5.77193	5.96382	7.38731	6.10655	6.51619			0.980969	0.903747	0.93783	0.956765	0.573744	0.901893			2.49522	3.95286	3.71995	4.33204	2.86701	3.64405			4.4568	5.79565	6.40744	6.75949	5.29497	5.84023			2.797	2.30239	1.78219	1.38081	1.43422	2.60943
	119	7.02516	10.1875	8.21932	9.64267	6.81627	10.4037				9.17166	3.08823	7.68652	6.85609	7.14128	8.68727			2.45611	1.76721	0.774931	0.375599	0.146424	0.319477			3.43706	2.49302	3.41902	3.29792	2.94708	5.76935			5.72609	3.69757	5.68378	5.67589	5.26065	7.88731			3.19078	3.62355	0.748531	1.35464	1.06065	1.59338
	120	10.3172	4.7493	10.4149	8.74146	7.24758	14.5275				4.31398	4.37151	2.56801	3.73535	3.97685	5.47301			0.583401	2.20376	0.749692	0.285544	0.459514	1.21339			1.86172	2.29814	1.09109	1.54472	1.43899	3.19723			2.77425	3.16292	1.50844	2.16577	2.1665	4.79312			1.40814	5.01391	1.55896	1.81387	2.15411	1.13331
	121	7.74886	7.80857	4.56253	6.30831	5.49213	7.27427				3.1718	3.02655	4.93378	3.40546	1.67725	3.73518			0.534394	0.76916	0.418843	0.639167	0.203318	0.83166			2.2094	0.650217	2.02347	1.99692	0.293397	2.69495			3.44495	1.18431	3.61729	2.93428	0.460831	4.59682			1.83996	0.829247	1.27836	2.33852	1.49121	0.820597
	122	4.83803	6.40265	5.54674	6.01959	2.28353	5.22643				5.75426	5.7804	8.72836	6.40538	5.14793	8.33261			1.02114	1.7583	0.165164	0.362171	0.104999	0.520989			5.11731	4.67906	5.20644	5.50824	3.47037	7.06891			6.83946	6.41241	7.48871	6.66124	5.08499	9.69922			1.40999	3.18401	1.00182	2.15024	0.863047	1.50285
	123	9.78084	9.15091	13.3159	12.4849	6.25875	12.2769				8.58688	5.33644	8.90074	10.1356	7.9232	8.15938			0.856971	1.85531	0.258391	0.835199	1.45937	1.80258			5.47768	4.6354	5.74209	6.74414	5.00369	3.89649			9.55852	7.75839	11.1847	11.0618	8.36443	6.64955			1.18939	1.72142	1.37089	1.43743	2.99162	1.95127
	124	11.1005	9.198	10.7945	14.6845	9.29585	10.7632				3.09129	2.33232	3.64999	2.46272	1.84425	4.99352			0.801749	0.375782	1.08858	0.871078	1.27448	0.969199			1.67009	2.68036	0.890537	0.837843	1.14576	2.76052			2.93056	4.37535	1.78273	1.59729	1.90416	5.29704			2.70451	2.84481	3.3167	2.48015	3.05316	2.17934
	125	5.34871	6.12318	4.49258	4.39256	2.83855	7.02702				2.60138	2.71661	3.77348	3.15906	3.75725	4.2608			0.294372	0.643865	0.345563	0.503621	0.27424	0.999566			2.94867	2.35151	2.91599	2.61532	2.83614	2.91081			4.28737	2.92778	4.13274	3.58379	3.98805	3.88342			1.06131	0.533532	1.59343	1.28205	2.31496	1.08305
	126	4.81282	6.09699	5.76014	6.73404	5.62573	8.57298				4.90988	3.75354	3.33672	4.5871	2.41261	4.84586			1.34393	1.33169	0.213563	0.0463112	0.412933	0.696485			3.31185	2.88924	2.07318	3.7967	2.11635	4.11489			4.73149	4.10138	2.62759	5.51482	2.70569	5.45343			3.20465	2.36777	1.00808	1.8975	1.9746	0.87195
	127	10.0639	9.53609	6.13693	8.99316	4.07935	9.09224				2.02997	0.351273	2.04158	4.52711	1.16008	1.36224			0.249745	0.495128	0.775474	0.721184	0.637105	0.832704			2.12865	0.60347	2.49929	3.61896	1.89752	2.25257			2.99838	0.968964	3.13139	5.93658	2.91371	3.19543			1.4754	1.04149	1.81417	1.7309	1.29016	2.00408
	128	3.72491	0.929384	3.97691	7.71401	1.72495	2.34547				5.08325	4.80809	7.26401	6.69225	4.79007	6.7448			0.255321	1.39118	0.363084	0.910299	0.749586	1.60767			5.31156	4.76617	5.75253	5.29294	3.68987	4.73781			7.36737	7.19847	7.97424	7.50993	5.13152	7.06912			2.34586	0.833623	0.623659	2.17239	1.81598	0.955193
	129	9.95725	9.74134	12.1292	9.99953	6.89178	11.1523				6.17285	3.04306	5.06343	3.45573	4.40363	3.13632			0.272849	0.743819	0.308827	0.251265	0.466488	0.14			5.01065	1.8073	3.888	4.34568	3.28832	0.916101			7.53491	2.72717	5.75943	5.88182	4.84917	1.39749			1.15516	0.441417	1.08572	1.53291	1.8519	1.17253
	130	10.8104	6.10007	8.38188	6.63938	6.00033	6.22013				1.89105	4.23076	4.19759	4.67319	2.68222	5.32677			0.604539	1.8797	0.801576	0.269404	1.11957	1.1251			1.1496	2.34158	3.23377	2.84191	2.91788	3.53136			1.63864	3.74734	4.5887	4.16031	4.61235	6.12041			0.437839	3.47785	1.49074	1.18816	0.723235	0.825861
	131	3.40838	6.95569	7.04353	8.98088	3.48433	7.95083				4.33586	3.26459	2.75146	5.23427	2.93204	5.28366			0.519128	1.60417	0.595341	0.290884	0.789133	0.935478			4.66497	3.06011	1.0468	3.3355	2.01438	5.15054			7.64651	4.68832	1.74101	4.69862	3.67628	8.07312			2.84799	2.39585	2.57997	1.27104	1.21476	2.17534
	132	8.92808	8.10985	5.7317	11.9882	3.96352	9.80536				6.43167	4.45407	7.83089	7.11963	8.58244	6.47821			0.927897	1.25121	1.06648	1.08362	1.98764	0.352424			3.6459	4.07904	4.34624	6.01628	5.58067	4.57565			6.3089	7.00932	7.18086	10.0595	9.52429	7.73526			3.30629	3.76209	1.41898	3.63086	4.45805	0.836477
	133	8.64965	9.50694	10.4137	10.5703	9.86782	8.55831				9.78734	5.11943	10.635	9.51302	7.2168	9.30116			0.924885	1.64865	0.969884	0.571069	1.9111	1.32201			5.52086	3.43371	4.53889	5.55344	5.55901	5.52325			9.33093	5.54317	7.71693	10.0459	8.34959	10.0676			0.831627	2.72822	0.494165	2.45002	2.62704	3.86147
	134	11.1153	7.49905	10.8429	11.9328	8.72796	11.5465				3.62193	3.48219	4.05949	4.69884	2.40587	2.24272			0.668939	1.19923	0.378701	0.74001	0.831722	0.441457			2.78275	3.52048	2.80093	2.71662	1.34263	1.93476			4.65071	5.83022	3.96654	4.79401	2.00998	3.19431			2.96062	1.71216	0.322994	1.27639	1.59134	1.94589
	135	6.40036	8.79161	6.84676	7.02627	4.15054	4.29833				3.36485	1.59808	3.48227	2.70006	2.60106	3.39955			0.813789	0.824342	0.78642	0.565933	1.3822	0.467904			3.13285	1.64276	1.94753	2.71229	3.54341	3.06112			4.72154	2.57558	3.29977	4.77147	5.95309	4.88878			1.95475	0.654109	2.02959	2.28693	2.45674	0.837867
	136	9.76937	4.30424	6.11448	4.90973	2.9193	6.48875				3.35832	4.35835	1.15839	1.56276	3.70886	3.64297			1.38336	0.619691	1.14672	1.08744	1.259	1.13672			3.08134	3.91552	1.837	0.335578	3.31349	2.92519			4.18178	5.22353	2.38556	0.401413	4.29346	3.54074			2.70128	2.66291	3.51351	2.40114	1.93884	1.52302
	137	5.06111	10.1768	2.02489	3.18422	6.09834	7.47982				5.27597	5.04108	4.57225	4.76738	4.92917	4.6515			0.732514	1.66133	0.490857	0.14925	0.614538	0.860657			2.67474	3.06716	3.06559	2.8459	2.16243	3.00869			3.57585	4.57024	4.49304	4.42831	3.49928	4.9962			0.729079	0.545567	0.344694	1.76924	0.432959	2.55351
	138	9.32484	9.43164	8.19146	7.52174	5.764	7.40698				6.83284	6.10228	6.07776	11.9777	8.84836	7.65756			0.228851	0.753681	0.476207	1.58665	0.951965	0.928456			2.67407	2.99248	3.56717	4.91711	4.64799	4.15501			5.24504	5.20839	5.83205	9.9129	8.42	7.57407			1.04948	1.06011	0.968805	2.64402	2.52512	4.17659
	139	7.15593	8.41169	6.01624	10.1921	8.51819	8.45209				2.44165	2.74348	4.30165	4.29173	1.81602	2.4846			0.22251	2.05928	0.698848	0.655491	0.274247	0.381621			1.09345	0.469031	1.67881	2.18852	0.0183572	1.9823			1.72136	0.658905	2.35403	3.6835	0.0268707	2.79675			1.18087	1.10573	1.28279	2.08537	1.03274	1.2975
	140	3.61022	4.49167	7.08929	5.23575	2.68865	4.25369				9.5672	4.70992	6.86531	8.43008	5.58946	6.26254			1.39761	1.32517	0.161909	0.504664	0.886142	1.27111			3.93016	2.58877	3.83496	3.1219	3.3156	3.09282			6.78438	4.0988	5.82823	5.08315	5.08214	4.75111			1.76547	0.461295	1.62174	2.20463	2.84961	3.13182
	141	9.67611	6.96176	9.17374	9.43021	6.30382	7.29542				5.02086	5.83855	6.56404	5.70285	4.8436	5.89738			0.268388	2.15572	0.976551	1.16053	1.2634	0.627602			3.6576	3.47508	3.42054	4.32473	4.1413	3.68495			4.8096	4.90234	3.97899	5.60649	4.79655	5.13213			1.19894	2.53838	2.00979	2.08038	3.40996	2.27968
	142	7.69642	8.66114	9.83885	9.02484	6.71208	8.95534				3.07442	4.41974	4.26407	1.19814	1.85513	2.88591			0.705159	1.83572	0.556709	0.599822	0.653308	0.532844			2.90486	3.12285	2.92728	0.160769	0.376815	1.50758			3.84209	4.55716	4.40323	0.23996	0.591736	1.931			1.31808	2.91762	0.361454	2.37162	1.35357	0.62532
	143	5.042	6.26829	4.7399	1.94466	2.28653	4.28588				1.90114	3.91246	3.96347	4.59917	3.21452	3.92664			0.620586	1.68863	0.543877	0.868512	1.03927	0.323787			1.29408	3.79083	2.65738	3.39529	2.70387	2.78844			1.5757	4.158	3.16501	4.29041	3.10947	3.21846			1.98508	1.51398	0.160655	0.762454	0.918616	0.881249
	144	3.64294	8.26253	7.65934	7.59866	4.87844	7.5406				2.25487	1.81267	2.98389	1.60225	1.58749	2.91997			0.737273	0.708062	0.715184	0.209235	0.836776	1.02847			1.2987	0.196232	1.50324	1.08703	1.53125	1.84824			2.05963	0.311157	2.06802	1.71335	2.3432	3.08177			0.902238	1.39401	1.82797	0.385433	0.516356	3.41101
	145	4.63312	4.4682	5.32665	3.24796	2.26787	5.05399				5.94757	6.25023	5.83379	7.24927	3.30161	7.51233			0.420986	0.786242	0.911738	0.501532	0.71177	1.4134			2.48311	3.54693	3.11643	3.4154	1.69247	4.66389			3.86942	4.99982	4.86343	5.97202	2.6891	6.77409			0.793627	1.96534	0.991087	1.34037	0.667786	3.17085
	146	7.09039	9.00222	8.56224	7.68853	4.07701	11.614				2.41737	2.98836	4.84924	6.40157	4.26643	7.55907			0.978335	0.726431	0.397719	1.00603	1.35897	0.597815			0.776917	2.10169	3.33272	3.68348	1.64549	3.87754			1.18901	2.86961	4.78267	5.31885	2.62267	7.00101			3.63957	0.870134	2.7375	1.74321	2.40452	1.22887
	147	4.10631	6.43593	7.69209	9.19064	4.8294	8.45109				2.71819	2.56348	4.24939	2.61324	1.68172	5.59341			0.829163	0.738794	0.999749	0.400904	1.30145	0.410784			1.07591	1.13151	1.03783	0.460239	0.28218	3.25695			1.65492	1.77922	1.69473	0.717682	0.459885	5.24956			2.9361	2.50583	1.02318	2.21446	1.62675	0.615103
	148	4.12994	4.23597	5.24852	3.81877	2.19924	8.53863				3.17537	3.13571	2.00974	2.46272	1.31996	2.07764			0.856192	1.56202	1.02253	0.410543	0.924161	0.532651			2.59976	2.95144	1.04383	2.19263	0.435239	1.14293			3.29416	4.09372	1.43636	3.00471	0.577606	1.44795			2.06328	1.66343	0.867044	2.0801	1.85712	0.986788
	149	6.26545	5.78582	3.49268	4.11009	1.70186	4.02077				7.12161	5.57918	5.80814	8.43111	5.39046	6.02068			1.08318	1.00441	0.311557	0.773454	0.385141	1.03862			5.94536	4.57088	4.62892	7.00436	3.96843	4.31105			7.56883	5.96758	6.06969	8.83459	4.95224	5.67686			1.10528	0.832501	1.09279	1.52	2.38928	2.42954
	150	12.6436	11.3037	9.67916	13.5912	8.15562	9.20371				4.99069	5.81421	5.88704	8.45528	6.54646	4.8465			0.166812	1.87369	0.082385	0.385119	1.16863	1.44066			2.94901	3.65747	3.97247	4.27808	3.42702	2.0536			4.3069	6.18288	6.44601	7.15761	5.75122	3.56674			2.52908	0.656566	0.905205	2.10521	1.63825	1.79145
	151	8.37067	9.65828	8.04476	12.3108	8.10258	6.58616				3.86786	3.68539	7.78477	4.7823	3.74855	5.35364			0.501176	1.13393	0.758327	0.420393	1.3618	0.695791			2.24344	2.57761	4.62382	2.64122	1.77402	2.82105			4.386	4.45387	8.67532	5.38182	3.48573	5.13589			0.717227	2.26775	2.01693	2.48275	3.47106	1.39492
	152	6.48329	7.06396	9.85437	7.07689	4.25784	7.79736				4.47116	3.92307	6.11671	5.09431	3.69492	4.79065			1.22196	0.947269	0.73338	0.515769	0.636714	1.16419			3.735	2.28176	3.81969	3.98947	2.31208	4.30238			4.88228	2.56439	4.5061	4.92004	3.08745	4.68958			1.69302	1.1936	2.2843	2.09396	1.6077	0.959708
	153	7.98531	8.57067	10.1729	8.72943	5.30901	7.62665				4.93419	3.06789	4.71344	5.31155	4.89937	5.73216			1.09639	1.23924	0.896278	0.826175	1.18478	0.915917			3.08778	1.40981	2.48981	3.74276	3.73132	3.32412			4.68854	2.29324	3.63425	4.94405	5.91957	5.02853			1.81633	2.3731	2.55893	1.29229	2.48511	0.774483
	154	8.14169	6.02922	8.26965	11.3229	6.04764	7.82779				5.78137	5.1519	5.02553	5.25993	4.29276	4.35358			0.298147	1.61797	0.462569	0.965651	0.21639	1.22108			4.54214	5.5144	5.63341	4.59216	3.99538	5.09818			7.03726	8.17761	8.43819	7.41553	6.07697	7.6129			1.13216	2.93478	2.15374	2.0611	1.20703	2.01888
	155	9.66466	9.3003	9.5751	7.02072	5.70767	7.4544				6.79395	5.38419	6.14046	6.85564	4.93083	6.72118			0.70992	1.79195	0.532783	1.00205	0.986981	1.17404			4.82629	5.71612	4.44325	5.73471	3.39169	4.09442			7.19817	8.1593	6.12318	8.23969	4.85791	6.83272			2.16374	1.59021	1.45588	1.55688	0.796388	2.38412
	156	10.8178	10.5686	9.9118	12.129	7.08037	9.20959				4.81636	2.84917	3.96614	1.58856	5.44505	3.20593			0.722937	0.472806	0.656592	1.07887	0.494472	0.309728			2.41908	1.64887	2.92087	0.52714	4.13323	3.06931			3.78694	2.43329	4.28133	0.784515	6.14748	3.80099			0.692358	0.414458	3.27008	0.870795	1.81081	0.621554
	157	8.56716	6.30536	7.27495	2.75345	7.6711	6.34741				6.28798	2.78012	6.71741	6.77248	4.42007	4.33011			0.170428	0.630418	0.434081	0.581522	0.968577	1.08353			4.70366	1.55436	3.89234	6.12949	4.11837	3.34886			6.78886	1.91582	5.41158	8.77046	5.3217	4.04579			1.09565	1.15401	2.33012	1.28378	2.56099	3.65142
	158	10.0832	7.93367	10.3744	11.8111	7.89443	9.29516				1.21045	3.47313	1.23448	0.525436	2.01895	3.24222			0.928766	1.13503	0.778292	0.167071	1.02063	1.11496			0.184879	2.25366	2.05015	1.13122	2.52722	2.2339			0.335083	3.64522	2.95058	1.96144	3.53183	3.63133			1.84918	3.27083	2.28517	1.6275	1.19527	1.75018
	159	1.86897	8.42253	2.40101	1.14478	3.10092	5.35995				9.09102	6.22916	6.46288	8.10388	3.78758	6.47726			1.51041	2.41614	0.747948	0.707548	0.844393	0.0539649			4.4671	2.60229	3.4645	5.91448	2.0891	5.2223			8.56032	4.7318	5.60915	9.06233	2.99126	6.47169			2.37324	2.32103	1.77576	1.86143	1.79413	2.25266
	160	10.5902	8.93225	8.36632	12.1702	5.12776	11.6642				3.98007	3.48889	5.00232	6.94438	5.20505	3.75497			1.06991	1.42071	0.53234	0.935342	0.775749	0.953842			2.66062	1.39247	3.02017	4.99302	3.58923	1.5242			4.25455	2.32523	4.75323	7.56502	5.80017	2.60304			4.26748	2.25397	1.79144	1.41731	2.00624	4.05803
	161	8.40433	5.98118	7.78442	11.2397	6.37607	5.39529				1.69748	1.29709	2.61119	0.42836	1.66287	2.61479			0.338434	0.961976	0.447584	0.365101	0.526261	1.3656			1.48676	0.843172	0.679772	0.669972	0.701689	1.879			2.40817	1.2023	1.06868	0.984833	1.15024	3.05302			0.729561	2.27783	2.02986	1.71416	1.91529	3.57117
	162	3.52636	3.39345	3.94688	1.05214	2.30442	4.25401				10.0313	3.92006	9.11522	10.1495	4.64966	8.23264			1.4825	1.6322	1.2094	0.774288	0.38142	1.22588			6.49906	2.68698	6.15787	7.23866	3.92539	5.95359			12.9192	5.51598	13.1814	13.6447	7.41075	10.2432			2.19363	2.54956	1.54324	0.906022	2.74126	2.33776
	163	8.50942	4.48836	8.77858	10.3777	5.41172	11.8493				7.26277	4.41277	10.8065	5.62177	5.25073	9.20364			1.14688	1.59832	0.975713	0.552687	0.903243	0.921633			4.97836	4.31108	5.61891	4.81616	3.57137	5.815			6.81505	6.56615	9.9834	7.35754	5.55084	9.31705			2.30772	1.7813	1.51995	3.2523	1.65146	2.53314
	164	11.7464	8.06053	11.1437	8.73968	5.88981	9.96908				7.82098	6.06961	8.1666	6.03185	6.77104	4.75423			1.57562	2.33104	1.02303	0.501353	0.28043	0.460696			4.69453	4.61949	7.28578	4.54995	4.63992	4.59406			7.25197	7.28542	10.0723	7.03944	7.36794	6.36142			1.47749	2.54744	0.501865	2.05005	0.672236	1.25545
	165	10.1432	7.83338	12.756	9.74247	7.97373	7.16305				3.33502	2.66141	3.12056	5.5451	4.19472	5.25456			0.680372	1.22833	0.242742	0.823838	0.432792	0.40146			1.84423	2.37107	1.43401	4.52079	2.21256	4.72786			2.86292	3.4774	2.05022	6.62827	3.05524	6.96819			2.07761	2.41621	0.398819	1.08183	1.57404	1.00368
	166	6.49583	5.92263	6.18692	7.76434	5.22281	9.35338				3.14122	3.50711	4.15465	0.34729	2.07628	3.42307			1.53168	0.64338	0.913203	0.699108	1.54226	0.714892			1.90322	3.13744	2.63128	1.38294	0.81234	2.3235			3.15546	4.76776	4.18706	2.17424	1.2688	3.58072			3.65293	1.78953	1.11653	2.9833	3.47535	3.29023
	167	6.38476	7.5761	6.46566	0.599862	2.732	4.50285				9.4678	7.75389	11.1128	12.3614	6.9174	8.68993			1.65997	2.94331	0.876427	0.720534	0.999722	1.12294			5.55936	4.52044	6.65151	7.96776	5.74369	5.28516			9.87331	8.53859	11.8776	13.9267	9.09727	10.1708			3.03553	2.47849	1.45125	1.54574	1.78813	1.10935
	168	12.4673	8.83192	12.1061	15.7004	7.3808	9.79273				1.79343	2.23776	1.34312	2.07581	2.04184	1.55661			0.393319	0.387943	0.43802	0.747829	0.6941	1.69946			0.79506	3.04548	0.815676	0.00454968	1.24149	0.999463			1.22455	4.48816	1.33894	0.00688171	1.90323	1.4411			1.65731	1.58465	0.916308	2.03797	1.81919	1.7015
	169	4.71079	4.72866	2.31824	4.08736	2.61436	2.45807				2.40619	3.39569	1.05067	1.95306	4.54843	1.70863			0.80516	0.463022	0.196702	0.483777	1.04322	0.730209			3.05343	2.30567	1.17499	1.63894	4.2324	1.3337			4.22704	3.33916	1.61884	2.44481	5.41667	2.02722			0.887393	1.48043	0.251168	2.51853	1.82096	3.16437
	170	4.82772	7.73316	2.50887	4.01531	6.73353	3.33534				5.57378	4.96063	6.42595	6.4809	5.45268	9.26241			0.879161	1.69436	1.09928	0.390425	1.64498	1.30075			1.6984	3.71146	4.28286	3.85631	1.92521	5.03817			2.70517	5.94379	6.41122	6.34152	2.94856	7.59586			1.88516	2.02905	1.02208	0.851613	4.2048	2.88327
	171	7.86282	8.47225	10.7578	10.0301	7.82789	11.5713				2.57671	1.3943	2.45737	4.67731	3.54706	1.9425			0.489921	0.832523	0.495026	1.12324	0.677101	0.647476			1.61896	0.794068	1.93788	3.51528	2.41066	0.917035			2.18639	1.03641	2.51022	5.15454	3.52939	1.29358			1.56961	0.470781	0.597045	4.62483	1.36885	1.35443
	172	4.67267	3.42393	4.89071	7.23077	5.52903	3.37191				3.91466	3.37589	4.98029	3.78148	1.55373	2.04279			0.924174	1.44806	1.07817	0.151655	1.0562	0.757449			2.52838	1.86525	2.69689	3.93451	0.890003	0.452959			3.63074	2.2048	3.35626	4.90909	1.00816	0.509781			1.53136	2.14723	1.12965	1.6478	2.23046	0.985904
	173	4.92423	5.54892	7.8905	6.31385	2.34248	3.74321				6.19722	6.24646	7.78162	8.33339	4.14255	7.86128			0.783818	1.53666	1.20762	1.27222	0.405851	0.662733			3.51174	5.73005	6.13886	5.00802	2.80903	4.62654			5.44016	7.87267	8.56383	7.23341	4.13158	6.64806			1.27301	1.01539	1.45935	4.80274	0.895975	1.96722
	174	8.32154	10.5594	10.33	11.0694	4.69534	11.5463				6.66547	5.53453	3.36102	5.77365	5.25627	6.89804			1.52328	1.55437	0.18279	0.753655	1.2886	0.83563			4.27372	4.22385	2.93943	3.42652	3.04543	4.67224			6.52968	6.50761	4.25798	5.46411	5.07494	6.92703			2.14668	1.22081	1.10293	1.05016	0.94952	1.52318
	175	8.2905	9.0018	4.79017	7.42623	6.47719	8.24645				3.35707	4.24362	1.25317	4.83868	1.8606	3.58302			0.509921	1.26602	0.351742	0.983039	0.425411	0.856589			2.15628	4.08803	1.91187	3.61235	2.6018	2.4039			2.84888	5.09753	2.65752	5.59523	3.56377	3.50589			0.600719	1.80572	1.27026	1.42865	2.51174	1.97037
	176	5.9846	9.36174	2.17285	7.92904	3.316	5.9486				3.42189	1.37077	5.83586	2.57553	5.09891	2.99274			1.24281	1.00733	1.20982	0.534327	1.15827	1.45568			2.38294	1.20219	4.25195	1.25215	3.70454	2.79632			3.7722	1.75807	6.26483	1.90739	5.92091	4.11853			2.56216	0.421963	1.40974	1.68528	1.77615	3.24694
	177	5.32959	3.25181	8.64562	4.3851	6.62285	4.74681				5.25047	3.22958	3.06999	4.48077	3.32413	1.81184			1.297	1.85872	0.435133	0.657204	0.825197	0.194979			3.63146	1.71472	2.24495	5.06943	2.53119	0.977284			5.10721	2.21638	2.94022	5.98534	2.95624	1.22632			2.65253	2.17922	0.349714	0.662834	1.09192	0.577364
	178	8.6126	6.5499	5.4074	9.33964	5.51736	3.38221				3.75322	1.72697	3.45129	5.81221	1.37196	2.06023			1.21511	0.582074	0.468064	0.464103	1.23034	0.91946			1.86895	1.95094	3.08666	3.39453	1.36255	1.18275			2.78975	3.12904	4.63127	5.2688	2.20346	1.86076			3.15867	1.12355	2.19683	3.19478	2.3643	0.919462
	179	6.20835	3.4422	6.74817	9.49679	1.7565	3.20557				8.99008	6.85506	9.24591	8.3119	5.10944	9.91014			0.260224	3.58252	0.748038	0.238939	2.18639	1.44445			6.17761	4.49739	6.74425	7.07556	3.67317	5.66221			10.0802	7.92101	10.1145	9.74384	6.17897	9.46663			3.00728	4.26989	1.9172	2.06367	3.95286	1.46215
	180	10.6406	8.7419	11.8836	12.6626	5.84555	11.3859				1.8867	3.14935	2.56966	2.38156	3.14711	2.94035			0.214243	1.24956	0.354643	0.897492	1.25871	1.21358			0.375344	2.87062	1.75977	1.11566	2.56613	3.0184			0.551147	3.49803	2.21814	1.41074	3.28482	3.7139			2.1249	1.53235	0.88068	1.48998	2.1367	2.24105
	181	3.30846	7.67784	5.06394	5.08372	4.29824	4.51033				2.36897	0.223969	2.71782	5.76691	3.0799	2.76346			0.810831	0.513843	0.636232	0.697283	0.866886	0.768443			2.02932	0.1862	1.82906	3.9076	3.09811	1.29301			2.75089	0.258331	2.5995	5.70219	4.61041	1.3875			0.812862	0.880414	2.03209	1.66978	2.04455	1.04491
	182	4.80531	0.682915	4.08532	8.38693	3.86549	7.02703				2.72623	1.46075	4.33774	3.76811	5.07709	3.03471			1.25019	0.508716	0.858017	0.489388	1.05444	0.731471			1.2634	1.80156	3.62492	3.01118	4.93812	2.42675			1.74326	1.98969	5.00238	4.05072	6.64035	3.12703			2.96923	1.48556	0.945824	1.08692	2.04552	2.14773
	183	5.30541	4.34775	7.94774	6.7768	7.62206	6.00139				3.56169	2.45695	4.14265	5.24542	2.31514	5.08224			0.357687	0.845953	0.691523	0.452805	0.758019	1.64281			2.42204	0.6998	3.35816	2.98563	0.785496	2.59501			3.60789	1.1382	4.87106	4.13319	1.01196	4.12891			1.15485	0.688605	1.38502	0.388036	1.88199	2.07275
	184	6.04638	5.27501	6.75509	10.1836	3.68434	7.63233				2.08804	1.64903	4.14896	4.31479	1.92567	4.50192			0.203063	0.863613	0.454566	0.316755	1.49492	0.539014			2.15143	1.97633	0.996669	2.57875	1.53533	2.87313			3.77875	3.69292	1.50026	4.19046	2.49242	4.11636			3.32212	0.421747	1.50511	2.15281	2.75005	0.616158
	185	3.97571	3.51517	5.89486	7.82365	2.3801	7.03292				10.9975	5.33331	10.8593	11.6149	8.12521	9.74234			1.07588	1.95833	0.892315	0.857182	1.74182	0.577203			6.181	2.03603	6.46205	7.54233	5.60634	5.84389			10.8304	3.80881	10.9409	12.7127	9.24014	10.2258			0.764923	3.12142	3.05924	3.79841	1.24717	3.09051
	186	12.857	7.93075	12.9899	14.1184	7.75302	11.2415				8.72568	7.11095	6.72401	9.96646	6.57048	8.0106			1.16026	2.40325	0.329873	1.24876	1.12417	1.58292			5.92795	3.41025	3.81172	8.41875	3.8959	3.66973			10.7761	6.25208	6.35738	13.8421	6.67732	6.16553			2.39098	2.27395	2.38823	1.54837	1.6161	2.06949
	187	10.0434	9.67857	7.30549	12.9821	7.98463	9.05949				8.61151	7.32848	9.35176	8.59999	10.3588	8.12131			0.276775	2.90891	0.752076	0.58649	1.57112	0.71498			6.19311	5.6971	6.7984	6.12005	6.8974	6.54769			10.2396	8.54919	11.3522	9.92888	12.273	9.74113			1.11532	2.177	1.79376	1.61415	2.45777	0.697544
	188	11.0218	9.65177	12.285	11.3915	9.59257	10.2151				5.60573	3.3322	6.49203	8.75368	7.09039	6.72275			0.925123	1.31338	1.35502	0.425412	0.199568	0.209031			4.50453	2.97063	4.51747	5.00878	4.98903	5.97584			6.76334	4.04193	7.29932	6.8932	6.98988	8.36623			0.19831	1.41859	2.81211	0.369445	1.06768	1.24961
	189	11.2485	6.40087	8.37379	13.7955	9.5871	10.6798				5.3992	2.59995	3.16641	4.20879	2.29063	1.96552			0.420483	1.35848	0.83915	0.631933	0.819617	0.422961			4.72636	1.8246	2.75304	2.62682	1.64302	2.06782			6.69115	2.86339	3.8065	3.92996	2.04507	2.86621			1.8067	4.6757	2.68961	3.5699	1.65557	0.909395
	190	9.45087	5.91323	5.94678	8.54481	3.39294	4.38621				6.32829	4.92291	4.13791	8.75688	5.40245	5.72986			1.27471	1.29965	0.138971	0.66385	1.0646	0.153138			5.07254	3.14845	2.45144	6.48565	5.44923	4.60908			6.44691	4.52477	3.28268	9.28743	6.6311	5.59964			1.61865	0.346122	1.54805	2.67701	2.38868	1.76006
	191	10.1167	10.587	8.57567	12.1543	7.8747	10.2458				3.18777	1.56834	1.50986	1.98174	3.13612	2.78751			0.978663	0.541045	0.4015	0.321988	0.842034	0.509893			1.81311	1.65828	0.630457	1.7307	1.30587	1.43463			2.87573	2.54454	0.865753	2.40628	2.06792	2.19652			2.8572	1.67514	3.01011	0.526751	1.17486	0.26613
	192	6.50051	4.86095	2.66388	4.18678	3.68252	4.78668				3.49432	1.64146	3.4415	3.54601	2.88766	3.99214			0.525161	0.530136	0.649412	0.563282	0.534141	0.617939			3.77063	2.29645	2.51011	1.76579	2.74099	5.04781			4.84143	3.81079	4.05876	3.03587	4.48959	6.75012			2.69759	1.59256	2.98859	1.04086	2.01604	2.40195
	193	6.76937	3.80117	5.00427	6.81421	3.5304	7.2758				15.4963	10.2217	17.0676	17.4639	12.2045	11.9723			1.9461	3.88464	1.54848	0.509104	1.84177	1.54735			6.4871	2.7633	8.11625	7.76662	4.80236	5.38701			12.8277	5.65675	14.4163	14.5172	7.93388	10.0343			2.1861	5.06497	2.7716	1.62336	1.36915	1.42341
	194	11.8334	9.22155	13.528	14.059	9.3875	11.2349				5.79034	2.40099	5.48856	6.47577	3.8273	6.46515			1.04926	1.33709	0.814623	0.280472	0.379398	0.383418			4.08357	2.78335	3.27422	5.38988	3.4384	5.34172			6.13663	3.78755	5.13089	8.29778	4.66695	7.94797			1.40366	3.22832	2.64223	1.64926	0.943038	1.08478
	195	10.045	5.21159	7.54425	11.6927	5.653	9.68812				2.79613	1.04726	0.874207	3.92711	2.19481	5.05275			0.922108	0.486354	0.155442	0.512459	1.16407	0.453853			2.50697	1.11134	0.862259	2.15146	1.91245	3.04494			4.118	1.6624	1.27132	3.32121	2.55481	4.61052			2.47833	1.54197	2.41695	1.19135	2.09178	1.44585
	196	4.6228	3.09948	1.96835	6.95344	3.72601	8.25838				10.05	8.3373	12.4938	9.8022	9.27864	8.83308			1.62739	3.70706	1.34963	0.997044	1.03863	0.549365			6.02405	4.40946	7.2396	6.22089	4.49876	5.93259			10.6635	7.05182	12.1557	9.66708	7.72136	10.4256			2.34896	4.07764	2.12834	3.13797	1.5006	1.92477
	197	11.6984	8.6418	13.493	12.9625	10.8484	10.9159				2.02103	3.78812	5.25633	4.41389	3.32349	6.22743			0.0582357	1.18474	0.851484	0.92589	0.959162	0.79756			0.941718	4.04513	3.9144	3.7742	2.20502	4.59365			1.25638	5.99374	4.8999	5.18399	2.86703	6.25468			0.486552	2.0581	0.853589	3.28777	1.38146	0.59889
	198	3.68231	7.95868	9.01774	6.71965	4.30258	9.2225				2.23627	3.23837	3.53357	4.37306	2.68147	3.67984			0.279338	0.997004	0.255833	1.16977	0.720566	0.357133			1.26893	2.07228	3.15128	2.13253	1.08115	3.42799			1.7919	3.22737	4.69313	3.54814	1.66702	5.01971			1.77958	2.06788	0.575151	2.15744	1.79424	0.0962934
	199	4.14662	5.86042	5.02185	6.35614	3.35421	6.43029				2.93579	2.65004	0.72876	3.11856	2.94104	1.09157			0.962918	0.820638	0.944179	0.20561	0.185614	0.950879			1.93911	2.61059	0.620264	3.4922	3.05006	1.4532			3.06261	3.92978	0.931229	5.20654	4.94186	2.20032			2.05912	2.1923	1.66586	2.6478	0.824778	1.86085
	200	6.79354	6.09255	1.69492	6.17396	4.24504	1.98758				9.83139	7.18925	10.2212	11.5076	8.71077	10.9353			1.21443	1.66717	1.054	0.720122	0.848624	0.747806			5.34829	4.32505	6.04271	8.00661	6.07709	6.92856			8.60989	8.46089	10.8185	14.672	10.3628	13.8402			0.233536	0.843324	0.856783	1.90701	2.62309	2.69909
	201	11.9974	9.17336	10.4414	13.9007	10.4055	11.4				5.36896	5.71512	6.3698	4.86172	5.28737	4.95729			0.644597	1.45041	1.40635	0.729102	1.60686	1.61339			1.64812	3.91313	5.30178	3.54655	3.42859	4.2081			2.84796	6.07353	8.19792	5.14235	4.80585	6.35498			2.10924	0.832084	3.44766	1.89658	1.30794	3.39274
	202	7.56813	8.8212	9.51154	8.63649	6.97499	7.84348				4.26826	4.6395	6.32602	6.9274	4.11769	5.32404			0.701778	1.43393	0.534439	0.373603	1.19067	0.401999			1.95955	3.50385	3.42369	5.27894	1.67689	2.8113			3.05533	4.89546	4.96959	7.46613	2.36401	3.4753			2.55391	1.15448	0.644307	0.933166	1.98368	2.70418
	203	6.26265	8.00827	8.53122	10.2876	5.14978	7.64355				3.13803	0.226578	3.25732	2.97537	2.32787	1.21538			0.943393	0.460757	0.939875	0.714983	0.816579	1.12019			1.52814	2.82918	2.67832	2.66228	2.017	1.10548			2.196	4.3936	4.24294	4.0657	2.76826	1.49312			1.10485	2.77784	2.99879	0.793545	2.2291	2.1257
	204	7.76586	0.744074	4.59693	5.52899	3.51097	2.08063				2.57523	0.620682	3.30081	2.38759	2.47961	1.83009			0.931237	0.145473	0.969465	0.722951	0.757075	0.440332			0.084667	1.56351	1.77184	1.05516	2.64734	1.29836			0.106476	2.04881	2.51439	1.46912	3.47041	1.55321			0.970165	0.817085	1.86827	2.59575	2.55336	2.62703
	205	4.76282	1.17891	5.08305	5.19883	3.87491	3.96916				4.15085	2.82605	1.77443	4.94707	2.72935	2.73473			0.83094	0.649633	0.521182	0.857189	0.581632	1.02121			3.19179	1.48938	2.14756	2.01743	1.68537	1.07125			4.53296	2.17801	2.85422	2.90558	2.28844	1.51071			0.857673	0.56197	1.10845	2.33598	0.0473498	1.58485
	206	6.39759	6.3872	3.45604	8.06232	3.89922	4.8554				6.91412	3.52469	7.08302	7.61682	6.70053	4.85608			0.327158	0.608353	1.17229	0.980835	0.965855	0.678967			4.52096	2.19091	4.03901	4.36014	4.7265	2.16513			6.66205	3.63777	6.27129	5.89542	6.91566	3.63094			1.57867	0.809857	3.28544	0.539965	1.77081	0.907013
	207	10.8589	5.75324	12.7198	11.7508	10.1612	6.00134				5.75874	6.25192	4.15907	5.04051	6.74948	4.70581			0.835058	0.232552	0.892913	0.476218	3.08911	0.833541			4.40426	5.21018	3.75487	3.98366	3.57063	2.68165			6.46844	7.06303	5.21167	5.65443	5.85071	3.93822			1.68535	1.89441	3.14122	0.545298	5.7579	0.462206
	208	8.85315	10.9193	7.98661	9.26841	7.88036	8.37555				2.23996	3.24869	0.554703	2.96388	5.20049	3.84639			1.17773	0.767945	0.783987	0.89433	0.860496	0.50223			1.06503	1.95347	0.295615	1.96086	3.19872	2.61284			1.61711	2.96245	0.514099	3.44954	5.02287	3.74687			2.8665	1.63297	0.472287	2.52294	0.966015	2.95952
	209	3.89481	4.4738	0.825299	4.8628	6.22392	6.44522				3.76125	3.51077	2.40887	3.71483	1.49731	2.33044			0.436924	1.64606	0.460452	0.282914	0.848679	1.02735			2.95381	2.64875	2.22995	2.5453	1.54342	2.2177			3.24542	2.99831	2.52521	3.22299	1.74263	2.48262			1.50442	3.63894	2.00439	1.26361	0.862211	3.29695
	210	6.37678	7.64056	4.76295	6.77291	2.46459	4.3031				5.02901	3.72879	3.45926	3.16508	2.59273	5.29236			0.76992	0.873083	1.27842	0.39728	0.295554	0.328705			2.78688	1.17285	2.96365	1.25709	1.7315	2.60921			3.86586	1.63055	3.89522	1.57521	2.42265	3.65427			0.338754	1.22621	1.79828	1.22976	2.70927	1.03863
	211	8.6616	8.36905	5.76305	6.14012	3.52704	8.34128				4.34064	6.66945	6.93433	7.9872	8.29277	4.05579			0.550142	1.15137	1.43628	0.959602	0.83338	0.252226			1.50963	3.69868	4.63882	4.88629	4.64979	2.31711			2.56508	6.0204	8.00385	8.29897	8.28525	3.52316			0.629196	1.83868	2.81688	1.96698	0.416148	0.627516
	212	5.64316	10.9052	9.40894	11.2945	11.1917	6.28319				6.71736	6.33417	6.72777	10.055	5.8589	6.84264			1.18282	1.83274	0.677148	0.817481	0.642234	0.570127			4.47212	4.23992	5.40154	7.08111	4.03053	5.28469			7.00769	6.8903	8.32028	11.2109	6.709	9.31625			2.15396	4.16935	3.697	0.73527	1.44794	0.715375
	213	11.3821	9.64905	10.5242	12.0303	7.04083	9.40632				16.6274	10.55	16.6563	16.277	12.804	12.0096			1.0283	3.47549	0.822638	0.722172	1.51941	0.53481			8.98375	6.37884	9.90309	7.67761	7.78945	6.05058			16.4519	11.4785	16.8757	14.9657	13.0614	10.763			4.57919	3.36479	0.20814	2.0434	2.93825	0.60853
	214	13.9911	10.4746	15.5086	14.9258	11.4966	14.6806				0.261261	2.46976	4.18993	5.25922	3.97121	4.5778			0.803245	0.96678	0.79216	0.266646	1.04133	0.544938			0.4636	2.18502	3.08929	4.56469	2.67817	3.90079			0.528549	2.81519	4.26154	5.99359	3.85968	5.26379			3.09511	2.00417	2.71554	0.567257	1.60254	1.8704
	215	0.577231	5.5465	8.039	9.39196	5.27327	7.30589				4.91794	3.39987	7.26964	6.70132	4.81099	4.07611			0.670398	2.07883	1.03034	0.176599	0.401199	0.765505			4.77094	3.1779	5.76001	5.48355	3.62893	4.0251			5.27733	4.47842	7.6001	7.24789	4.26102	4.77917			0.666979	2.52834	0.986298	1.56748	1.33917	2.07409
	216	9.05935	6.47865	11.7873	11.1997	6.75816	8.68775				1.45816	3.30775	2.38057	3.28604	3.43056	3.92323			0.257734	0.925973	0.780474	0.220992	1.06698	0.996043			0.713716	2.53586	2.06829	3.39169	3.27966	3.33987			0.910828	3.22923	2.48959	4.00554	4.043	4.04736			0.898227	0.593515	2.65806	0.768444	1.39271	0.428613
	217	3.17412	8.2245	4.96587	7.24837	5.8134	7.45121				6.86067	6.42734	8.55353	8.9101	6.27588	4.58101			0.487601	2.89407	1.47795	0.494819	2.02181	0.878733			5.95882	3.87968	5.80889	6.57103	3.56701	2.55575			7.99507	6.23863	9.19971	10.4415	5.77031	4.54359			0.461849	5.22159	1.00186	1.2605	2.82637	1.1358
	218	11.2074	8.95173	11.7936	14.0726	7.3467	6.26718				5.12831	2.77037	3.82845	2.5641	4.81512	6.0697			0.627189	1.43048	0.750192	0.556313	0.897018	0.798913			2.82699	2.3127	1.98476	1.26666	2.50843	4.06589			3.77443	3.14178	2.48872	1.68405	3.33467	5.45038			0.552211	3.42299	1.41374	0.62293	0.748659	0.904964
	219	9.35376	7.21868	7.57018	4.76979	7.25645	10.3426				4.62003	3.85353	5.08586	6.51028	5.19241	3.69632			0.244721	1.44081	0.498842	0.432201	0.610687	0.636474			2.37123	2.74934	2.50628	3.56939	3.63194	1.74523			3.4194	3.35765	3.83936	4.87888	4.96565	2.39983			1.74652	1.30577	0.690809	0.848624	0.356997	1.68287
	220	6.31144	6.69528	6.82439	10.2405	6.7391	6.1994				5.35934	4.9201	6.78043	6.82849	3.6461	2.13167			0.899804	1.17405	1.06303	0.942187	1.59255	1.05053			4.29216	1.96419	4.57864	4.96455	1.62547	1.34586			6.08521	3.24194	7.51715	7.09883	2.56525	1.90482			2.96055	2.99871	1.57613	1.80372	3.65415	1.91492
	221	9.89991	7.45851	9.40419	10.18	4.47364	3.7559				4.49652	3.67543	4.76343	5.63152	5.39117	2.75052			0.842547	0.674386	0.194695	0.422204	0.812812	0.793878			4.18878	5.04629	2.60723	4.03099	3.30948	2.00462			6.77171	7.44785	4.31274	6.47473	5.26753	2.86845			2.12633	2.09465	1.63632	1.65052	0.469141	1.77569
	222	7.15067	7.97913	6.09109	8.4851	6.1971	4.29275				16.8246	15.0404	20.7103	17.3509	16.9698	15.6273			0.931407	4.85523	1.47989	1.56171	1.07521	2.53944			11.3711	8.71332	11.9359	9.36825	8.6072	8.91554			17.0104	16.3473	22.6999	16.5486	17.7722	15.9002			0.879155	4.11722	1.96606	2.10823	1.19647	3.88053
	223	16.1706	10.7993	17.0797	16.176	12.1227	13.7003				6.49402	4.94353	7.35771	5.33315	5.87564	7.11772			1.39047	1.68487	0.63197	0.290824	0.390668	0.237651			2.92406	3.89751	4.05575	2.13285	4.42133	5.17297			5.04007	6.41077	6.47351	3.40858	6.82535	7.09616			0.860608	1.18174	1.3122	0.322755	0.346119	1.22924
	224	8.59195	8.32142	11.7431	8.93332	6.92096	12.4529				5.30984	4.19701	6.76494	6.2265	4.98007	4.57574			0.385249	1.95676	0.989555	0.128929	1.37218	0.396582			3.2434	2.81069	5.21434	3.96166	3.879	3.45903			4.69925	3.95383	6.13844	4.86646	4.79887	4.0289			1.31413	3.84335	1.53208	0.443274	2.4068	1.14364
	225	8.34963	7.21325	10.8831	12.4574	7.31889	9.78418				5.82516	5.21725	5.41983	6.45221	8.75589	7.98778			1.38357	2.18647	0.793618	0.399314	1.04299	0.214512			2.89504	3.43921	3.74269	4.68776	5.75291	5.72809			4.11627	4.78679	5.2155	6.05077	9.3651	8.8476			1.66666	4.08703	1.23896	1.85314	3.54485	1.13335
	226	10.6555	8.37567	8.87129	12.4509	8.77105	12.6028				4.40524	1.05301	2.29887	1.3333	1.33446	1.0737			1.51415	0.408121	0.711727	0.355658	0.443869	0.357162			2.5688	1.60871	2.12941	0.636095	1.62633	0.770024			4.30769	2.48869	3.46115	0.891266	2.23161	1.20883			3.13771	1.47636	2.04543	1.59199	1.68324	1.57842
	227	6.66493	3.06132	4.34069	3.14903	1.95636	1.79052				6.81004	3.99397	5.75528	7.11018	4.14633	6.80917			1.09214	1.10988	0.334517	0.131615	0.681374	1.26221			5.51441	2.76148	3.28878	4.07217	2.26469	3.6256			7.63283	4.00313	5.07756	5.93208	2.71561	4.843			1.76133	3.4384	1.59806	0.536173	0.387765	2.55206
	228	10.5626	7.0653	7.7898	11.6476	6.12393	9.79639				3.32774	3.89828	3.1631	4.37927	2.03615	3.79539			0.360302	1.21132	0.711996	0.673941	0.614735	0.358338			2.30213	1.76656	1.31099	2.53416	1.79406	3.87898			3.00533	2.44885	1.79903	3.32838	2.43091	4.55428			0.783692	1.3345	1.37824	2.62413	1.55359	0.331925
	229	7.51244	7.89335	4.80803	8.69775	3.24361	6.79889				2.1265	2.28955	4.72624	4.62184	3.34229	3.17494			0.983762	0.530019	0.102476	0.487384	0.8821	0.190946			1.59763	2.85321	3.26364	3.23991	2.98729	2.2791			2.4776	3.74124	4.76595	4.49506	4.20871	2.77718			1.34119	1.46688	1.10392	0.269559	2.48952	0.83454
	230	4.39822	6.32708	6.88483	9.69375	4.67015	5.86585				1.89041	0.977234	1.06033	1.95567	1.24345	1.5042			0.67091	0.491311	1.29278	0.673517	1.16284	0.225183			1.17677	0.725952	1.50238	0.740892	1.08404	1.8561			1.68855	0.959259	2.26863	1.20387	1.61237	2.72719			0.922246	0.367389	0.130765	1.53867	0.981606	2.96571
	231	3.03295	2.38619	1.56565	2.88412	1.89335	2.66889				8.44186	5.07724	7.82881	7.53378	5.94911	6.07768			2.21818	1.78922	0.178425	0.084768	1.17392	0.755111			7.2256	2.566	7.09132	3.78788	4.22712	3.92892			9.79956	4.02786	9.02565	5.46725	5.58871	5.71492			3.33004	4.28173	0.419844	1.46026	1.71041	2.63915
	232	11.6978	7.74177	10.7663	11.0023	7.69715	9.04025				12.556	6.49519	11.0659	11.6598	10.7824	12.2921			1.5323	2.61647	0.7298	0.657857	1.11195	1.24705			5.87309	2.85912	7.43527	5.78314	6.65052	7.05196			9.77661	4.29039	10.6303	9.36682	10.0844	10.3972			0.83553	1.74809	1.20317	1.80579	2.19505	1.46975
	233	11.9222	6.9269	12.6875	13.1029	11.07	13.2325				1.51335	2.87131	1.60912	3.16479	1.80759	2.27432			0.37507	0.959293	0.292004	0.596808	1.50841	1.08115			1.75577	3.12922	0.382629	1.12606	1.2442	1.85232			2.57019	4.30949	0.580856	1.64551	1.87668	2.5735			1.17838	3.50499	1.15616	1.50169	1.55044	2.08884
	234	3.44029	5.65536	2.91397	6.39331	2.39436	3.91592				12.3015	9.51031	7.35423	9.77826	9.32704	9.32007			2.25023	3.93331	0.765813	1.41361	0.557327	0.424251			6.68611	5.98842	4.80832	5.87516	4.80481	7.49627			13.4046	11.7158	8.24818	9.61874	8.2749	11.0442			1.10442	3.26906	0.249491	5.92405	2.47254	1.37824
	235	10.9527	7.64352	10.7995	12.4405	8.30789	11.4039				7.28465	6.86136	6.61783	7.71748	4.1051	9.58072			1.13433	2.08349	0.404734	0.477233	0.970707	1.47953			4.08562	4.83467	5.0422	5.58982	1.97772	5.72707			6.72653	8.29286	8.16493	8.94797	2.92952	8.77483			2.06548	1.26321	2.05272	1.55298	1.49025	1.39524
	236	11.3331	9.26228	10.3383	10.5022	5.15286	12.2891				7.01878	6.57564	8.73013	9.18791	8.63385	10.9241			1.02729	2.82703	0.79782	0.342347	2.16082	1.83663			4.33606	5.18723	6.37911	6.88954	6.37092	8.79127			5.90463	8.77797	8.43532	10.196	9.58208	12.6578			0.915752	0.222847	2.59135	0.395123	3.27808	1.79628
	237	9.83697	6.68327	12.6439	12.7193	9.98355	12.6566				6.61461	5.00703	5.13351	6.45316	5.40471	8.96654			1.13778	2.26964	0.765134	0.966041	0.806231	1.23599			2.86626	4.06294	3.5761	3.02248	2.87999	3.30243			5.10873	6.91357	5.87843	5.3022	4.9209	6.11012			0.246102	1.54323	2.3164	1.11896	2.49642	0.452141
	238	7.78095	5.72531	6.63632	7.72339	5.74451	8.55812				3.00882	3.35945	6.2298	1.55521	2.61508	3.46107			0.710657	0.78763	0.195863	0.229596	0.878903	0.320589			2.89878	3.79394	2.9958	1.8533	1.80153	1.81687			4.24945	5.24759	4.89841	2.9437	3.17706	2.79797			0.749286	0.498893	1.52346	0.834753	1.76488	0.074194
	239	5.02453	6.20757	9.10714	2.80057	3.3367	6.17278				2.48975	0.0801392	2.87604	3.25443	1.0771	1.26291			0.387777	1.77927	0.338537	0.376165	0.815249	0.279621			1.94493	0.656702	3.27053	3.05935	1.00523	1.35697			2.3017	0.82724	3.79108	3.75252	1.23308	1.64211			0.930037	3.05746	0.92871	1.09169	2.36536	0.620829
	240	4.87218	0.163575	6.40475	6.59537	1.94365	2.59234				6.69756	4.70491	6.18672	4.62245	5.66313	7.05028			0.85633	1.30681	0.586844	0.879486	1.25307	1.15052			4.18568	3.18822	6.17796	4.38918	3.51439	5.23384			5.26822	3.60909	5.81526	4.54388	4.42163	6.15007			1.01564	1.18316	0.274739	0.754292	2.66426	0.631276
	241	9.83129	8.74902	9.89396	8.39946	7.5273	10.6625				3.16301	3.74689	4.0067	4.31938	2.7803	3.61118			0.69752	1.10546	0.640856	0.264138	1.25041	1.30012			2.26354	2.96385	4.69917	3.98805	2.68376	3.58772			2.86664	4.25809	5.7897	4.71831	3.62964	5.03543			1.15412	2.17547	1.92237	1.5825	1.88507	3.51003
	242	6.15283	5.95169	8.23807	9.5752	3.88373	6.29636				4.95752	1.57281	1.25681	4.54021	2.62672	2.25479			0.464151	0.630848	0.485095	0.154196	1.02245	0.205201			2.79714	0.599358	0.31265	2.91413	0.719648	1.89475			4.67261	0.955002	0.497314	4.85786	1.21613	2.97238			1.19849	1.68797	1.75207	0.443697	2.27336	1.30624
	243	8.33246	2.33101	2.03879	7.94136	3.40681	3.49939				3.04559	1.55869	3.11639	3.47319	2.38115	2.14937			1.2588	0.314365	0.459584	0.478716	0.264012	0.300966			3.30719	1.05242	2.57959	3.76496	3.48367	2.98			3.89709	1.23692	3.11124	4.74767	4.87749	3.97292			2.56259	1.06199	1.2367	2.60589	0.366146	2.00112
	244	6.21837	3.95537	5.41847	7.02069	3.3802	5.00207				3.6062	2.67046	2.65695	3.24641	4.68817	3.58522			0.301475	1.41035	0.434734	0.0588402	0.736674	0.396918			3.47744	1.80924	3.17196	2.51289	4.00954	3.18845			3.77283	2.18706	3.34872	3.00291	4.8011	3.68611			1.53429	2.29262	0.792839	1.47416	0.875284	2.17878
	245	8.48525	6.35409	6.16392	7.1435	8.09475	7.51229				3.70868	2.81769	4.77267	2.85921	1.48705	0.680328			0.533823	0.148326	0.997842	1.43991	0.416609	0.464795			2.32946	1.66241	2.52282	1.38518	0.330427	0.404404			3.87749	2.60648	4.34578	2.15805	0.610596	0.588638			2.60209	1.21899	1.81124	2.49391	1.76967	0.853743
	246	5.99319	5.66376	6.18568	5.40216	1.8986	1.18615				3.05963	3.11311	3.73578	3.36423	1.99797	1.67825			0.911933	0.318169	0.379904	0.138585	1.07426	0.355986			1.35966	1.63682	2.87191	1.82536	1.06957	2.81248			2.19296	2.38928	4.31836	2.94054	1.95421	4.11176			1.85058	2.17824	0.626965	0.504786	0.971374	0.658141
	247	5.02539	5.92326	6.18837	4.79357	2.3785	2.64888				1.59622	2.14137	3.78639	0.681274	4.39156	3.0638			1.08814	1.31568	1.44363	0.46771	0.195366	0.639752			2.21279	1.38346	3.46812	1.59089	3.94723	3.33024			3.40251	1.96494	4.65919	2.14098	5.53775	4.48538			3.10908	1.8471	3.39378	2.77446	0.161907	1.82967
	248	2.97026	4.56236	6.83327	1.35737	5.96456	5.92075				12.2979	9.61311	14.1472	16.2978	11.4213	12.6235			0.754687	4.27699	1.24061	0.143471	0.894721	0.51632			8.65803	4.98428	7.15932	8.04701	6.65443	7.51023			13.8714	9.24594	13.6713	15.4968	11.7412	12.1454			1.79832	4.79644	1.81369	1.08669	1.72142	0.365047
	249	14.0684	10.0524	14.4965	14.9387	10.6312	15.2109				6.63181	4.62814	4.96381	5.23509	5.21935	5.10115			0.221166	1.80598	0.138539	1.04171	0.82136	0.978383			4.03254	2.08831	3.03468	4.22529	3.90476	3.37565			6.30109	3.03439	4.10693	5.06265	4.76595	4.15306			2.49754	2.38252	1.2701	2.06177	2.11919	1.61485
	250	8.27483	7.96774	8.09923	8.46631	7.90755	7.87512				2.8797	5.00237	0.158295	6.213	3.41867	2.61526			1.14221	1.2918	1.06303	0.468443	0.368293	0.446121			2.06449	2.08015	0.779652	3.80805	2.23751	2.56228			2.79877	2.99078	1.03856	5.52126	3.23149	3.20441			2.85877	1.32258	2.83393	0.194785	0.447831	0.571521
	251	5.72682	9.15047	0.274381	9.94663	4.63604	5.05906				3.80806	4.83046	4.15942	5.7959	1.22719	2.91762			2.24903	0.945191	0.921501	0.113234	1.63262	0.608067			1.90345	3.32644	2.6177	4.53789	0.786907	2.09337			2.94225	4.78481	3.62366	6.39587	1.14714	2.71004			3.66985	2.1963	2.22297	1.20214	3.01051	1.59207
	252	6.21887	10.2638	8.34172	11.228	2.20694	5.65135				1.34802	1.4987	3.64603	4.86845	3.59772	4.39943			0.358089	0.449228	0.427749	0.375092	0.6133	0.42002			1.33277	1.3495	3.23946	5.12407	3.99333	4.5905			1.353	1.53786	3.48196	5.68015	4.73886	4.63177			0.479917	0.541166	1.17581	0.364644	0.507964	0.600178
	253	3.37434	4.44229	7.05915	13.8139	6.0476	10.7212				5.38136	3.17932	4.92957	3.70541	4.3961	7.81148			0.241009	1.49179	1.13751	0.868979	0.0570618	0.698533			3.78234	1.22997	2.81699	2.98782	2.86727	5.61723			5.29086	1.76854	3.98085	4.56747	4.3996	8.29094			1.34752	0.502274	2.1468	2.0832	1.09248	0.766278
	254	9.96566	6.74361	8.69099	5.85329	6.13809	10.8516				9.53389	6.4313	10.3821	13.8359	7.46901	8.45023			1.33012	1.90831	1.19332	0.395411	0.651015	1.11851			8.27338	4.3996	7.50463	9.18971	4.45689	5.39839			11.5935	5.99406	11.4187	15.1156	7.15073	8.43501			1.82874	3.83341	2.40362	1.27751	0.741364	1.28267
	255	13.9885	10.9202	13.156	14.8007	8.73932	10.2236				5.81105	2.07573	4.34314	3.79919	3.66164	4.95219			1.01514	0.839212	0.586991	0.587306	0.940644	0.661428			3.64762	1.73369	2.47656	2.72824	2.69375	2.41863			5.35844	2.53775	3.69583	4.23471	3.45158	3.15091			1.48322	1.4907	2.93101	2.60773	1.47192	0.644916
	256	9.08891	4.84616	7.52213	6.60805	5.07341	8.24862				1.97231	1.88525	3.60974	3.26318	2.96228	3.87056			0.589055	0.481802	0.570783	0.540824	0.279397	0.351494			1.23047	0.574223	3.08025	2.32792	2.03729	2.75599			1.70776	0.725464	4.3028	2.87059	2.9348	4.08333			0.504121	0.628874	2.03823	2.3522	1.14593	1.25088
	257	4.08561	4.9368	9.2044	7.82101	4.31411	6.03728				1.64568	0.764084	2.50516	2.15244	3.23956	0.662949			0.705001	0.794551	0.688119	0.114945	1.41909	0.541156			1.52963	0.44532	1.99331	2.32116	2.25965	2.68881			2.2043	0.73645	3.14479	3.23328	2.90733	3.65132			3.40816	0.715836	1.08553	1.86643	1.69001	0.564776
	258	2.81445	1.6967	3.99514	4.59701	4.13651	1.61917				6.19063	4.88766	5.31303	4.87729	3.19849	1.90308			0.396075	1.76958	0.592557	0.368818	0.884388	0.298515			3.52634	1.74489	3.3653	3.36392	2.40041	1.07784			4.63536	2.5685	4.00459	4.47748	3.18439	1.54593			0.906162	2.05876	2.19084	1.17701	0.867414	1.15976
	259	9.41361	7.89549	8.02642	7.64157	4.50784	2.87976				3.52443	2.04483	2.35384	1.61055	2.49414	2.29433			0.504428	0.89526	0.0546978	0.849828	0.925896	0.423906			1.96546	2.72916	1.91068	3.14153	2.84423	2.67519			2.67546	4.08014	2.77113	4.31168	3.59665	3.24817			0.228658	0.757177	1.28161	1.98133	0.904756	1.24279
	260	6.36175	4.72615	4.63086	3.50509	4.22949	4.89788				7.22136	8.69432	10.498	12.0188	8.97923	9.51234			0.448956	2.36473	0.587415	0.752994	0.0933387	0.83781			5.69717	8.13961	11.2765	8.61186	6.1343	6.68305			8.09758	11.0782	13.5796	12.5281	8.9166	10.0841			1.94771	4.03635	1.12872	0.846959	1.61358	1.3159
	261	12.1202	12.8086	13.5167	15.2146	10.893	12.259				10.868	9.9128	11.7903	11.2863	10.3663	10.8035			1.31887	3.28328	0.348271	0.547898	0.744515	0.811921			7.77131	6.05016	7.93042	9.90851	6.96296	8.67396			11.2843	9.67902	11.2784	11.5762	10.4624	11.0657			1.25354	4.28049	1.46121	1.33633	1.37307	1.57344
	262	13.2301	10.1427	15.3415	16.352	11.506	13.3009				3.56346	2.83655	5.75459	3.44588	5.87167	4.26721			1.27187	1.05969	0.825342	0.640778	0.751665	1.04735			2.33356	1.44562	3.08946	2.67123	3.84598	3.65548			3.35014	2.16682	4.93111	3.69978	5.42082	5.55836			1.30528	1.58363	0.526308	1.68294	2.29231	2.82006
	263	6.53496	6.38435	8.20353	6.0987	7.42396	7.33423				3.06926	1.98196	1.90256	2.66049	2.18907	2.03493			1.29229	1.01677	0.521606	0.342381	0.418887	0.337029			1.34926	2.9674	1.70476	1.4411	2.14073	1.87817			2.1703	4.00139	2.57878	1.95442	2.65765	2.64359			5.01957	1.28463	0.174024	1.14161	0.990961	2.15682
	264	5.37736	5.67691	3.96484	6.09222	3.84007	4.45886				8.07976	7.72255	8.87074	10.4397	9.27399	10.5066			1.17316	2.13426	0.260088	0.44494	1.91983	1.25717			5.74681	5.76857	7.33489	7.56654	6.01077	6.50334			7.41351	8.61859	9.24275	10.4488	8.36824	9.32486			1.13948	1.43296	1.26019	0.686949	2.71503	2.09403
	265	12.7573	10.5942	14.0684	15.3532	10.6676	12.3219				5.26678	4.83853	3.84161	6.04332	2.95625	2.67183			0.923378	1.88851	0.0615043	0.431623	0.250959	0.758547			3.19263	1.70268	1.95039	5.30797	1.97304	2.53999			4.16632	2.40604	2.53438	5.96112	2.38556	2.90741			2.30559	2.6667	1.10018	1.66275	1.59298	1.1701
	266	8.31013	8.0871	6.87672	12.6865	5.12269	5.66791				5.74518	5.59395	5.81616	8.4474	5.64725	7.60852			1.28615	1.84999	0.183649	0.307791	1.09106	1.43603			2.54402	2.80669	3.78094	6.4521	2.9184	5.778			4.64246	4.56651	5.71408	9.51019	4.5562	8.82652			1.56311	2.75141	0.379093	2.78978	2.65368	2.12027
	267	8.99752	9.06311	8.99291	12.4731	6.9282	11.8169				2.85681	0.588531	0.664276	1.2085	1.66736	2.18567			0.799035	0.5445	0.670797	0.47684	0.552506	0.565221			1.13696	1.06488	0.444198	1.84611	2.81559	1.65921			1.54967	1.32468	0.611969	2.72154	3.88078	2.2269			1.75797	2.58964	2.21968	1.32261	0.618574	1.93581
	268	6.38424	2.17461	1.34941	2.64458	2.1417	4.34865				3.31969	1.78322	2.38335	4.37422	2.01917	6.45096			0.375706	0.696133	0.645574	0.494618	1.36595	0.539632			3.09437	0.364462	2.27279	4.73944	2.67814	5.51675			3.70592	0.466782	2.75377	5.25845	3.38779	7.26521			1.06598	2.37991	2.47926	0.721409	2.88379	1.01394
	269	7.41279	4.42036	5.93339	9.5107	3.45224	11.071				10.6239	8.36055	12.0199	10.6376	7.69728	9.2296			1.71986	2.99541	1.55639	0.336151	1.26005	1.45667			6.43885	6.45824	6.7093	7.49473	5.48427	5.55527			12.7504	12.7784	13.5153	14.1948	9.86281	10.3652			2.9598	0.527029	5.12426	1.1573	1.66216	3.5196
	270	10.5583	8.31208	12.1635	13.2012	8.79541	10.205				4.57655	4.03766	6.9854	7.72101	8.83154	8.41252			1.35679	1.80565	0.262047	0.706024	0.910192	0.488212			2.34181	2.23431	8.18129	6.11463	6.21892	5.56264			3.42876	3.08719	9.53212	7.88994	9.68137	7.81261			1.12416	0.316417	0.929753	1.75853	1.4396	0.532772
	271	8.38739	6.81636	12.4289	12.9933	9.76964	11.9299				5.72861	5.27925	5.04291	6.56789	5.47716	5.62508			1.34912	1.5956	0.604803	0.529144	0.579179	0.521728			4.39611	3.62177	4.75955	4.09008	4.29729	4.51779			6.19728	5.13229	6.34904	5.99753	6.26247	6.33147			1.3053	3.14272	1.40595	0.204233	2.5013	1.43969
	272	8.96015	9.4218	8.73193	10.461	7.08354	8.12664				8.70551	6.36179	8.15585	8.8689	7.06094	7.7654			2.27754	2.4148	1.12345	0.652771	1.0866	1.58105			5.17196	4.43067	6.2086	5.82155	5.53761	6.84097			7.52086	5.32762	7.84485	7.85712	7.01294	8.90578			3.60981	1.86839	3.07127	0.39375	0.787226	2.61383
	273	11.25	9.665	12.088	12.875	9.26597	11.4365				4.4043	3.5168	3.27628	3.28079	4.07442	3.18214			0.213162	1.58883	0.210476	0.78949	1.13236	1.01552			2.82927	2.90847	2.20107	2.46242	3.11896	1.73729			3.60648	4.40765	3.17543	3.40469	3.67834	2.48981			0.198141	1.94578	2.25303	2.57645	0.71603	2.02303
	274	8.67935	5.88618	7.11275	6.68894	5.86813	4.79329				4.08632	2.30585	3.26025	2.70331	4.24374	5.70757			0.253991	0.455759	0.20687	0.672722	0.558408	0.407349			0.99236	0.447879	2.37457	1.95387	2.66251	3.23907			1.47049	0.561951	2.74046	2.45053	3.61351	4.64432			0.760821	0.99145	0.336862	1.06725	0.686231	1.19218
	275	5.23446	5.52044	6.43715	5.47863	5.37666	8.62076				9.27483	8.38184	9.71031	9.53983	6.21555	7.75046			1.50907	3.26475	0.288871	0.93998	1.60634	0.670591			4.52831	6.45733	6.43212	6.92088	3.92954	6.91633			7.18004	8.82416	8.23323	8.27557	5.29167	7.91792			1.94115	3.29356	1.04121	1.82337	2.22287	2.40177
	276	10.0119	9.14062	13.1676	13.4958	7.61513	11.5548				5.37569	4.55049	5.33124	1.77037	4.79605	5.87326			1.07277	1.39264	0.554866	0.427892	1.00995	0.857677			2.65591	1.56216	3.70713	0.3464	2.94662	4.08263			3.95493	2.38828	5.63083	0.509689	3.97612	5.85805			2.81585	1.17898	3.42806	0.947426	1.44775	1.72772
	277	9.24667	8.75882	9.28627	4.54946	6.02272	9.13325				3.7637	2.48633	5.1496	4.11903	3.78088	5.28677			1.41447	1.47032	0.258822	0.943176	2.30504	1.21115			2.26048	1.64238	5.40991	3.17797	2.86526	4.06641			3.47937	2.38339	7.18164	4.47206	4.31442	6.25809			3.37575	1.12913	1.92404	3.42432	2.96754	4.1966
	278	5.79216	4.40939	8.89505	6.19281	4.93454	7.34288				5.93558	4.3484	5.10176	6.41953	5.16615	5.28825			0.84529	0.96564	0.468208	0.48974	0.835792	0.630861			3.71201	3.65099	2.65054	3.48337	3.2621	3.34317			5.33301	4.91599	4.15099	4.9393	4.66426	4.92821			2.04786	1.95243	1.21275	0.654225	1.89174	1.83261
	279	8.53977	8.29699	7.81648	10.6216	8.08222	9.13034				3.26982	2.79369	5.33821	5.35207	6.00986	3.29889			0.927397	1.08376	0.534903	0.191901	1.16946	0.194688			2.97717	3.60123	4.59307	4.00691	4.86468	3.05768			4.35547	5.73383	6.24435	6.53886	6.7802	4.34457			1.27307	2.28368	1.22796	1.07228	4.06475	2.0035
	280	7.47822	6.12165	9.49386	8.70379	8.7399	6.71234				3.45676	5.55498	5.53654	5.33575	4.89816	4.87578			0.132839	1.96737	0.439931	0.382719	0.840632	0.770878			2.12476	3.79248	3.50626	5.28519	4.24731	4.60754			4.17952	7.46104	6.27937	9.47368	7.89839	7.80186			1.0524	1.46566	3.27543	1.4332	2.29582	1.63617
	281	3.86017	6.12246	6.26812	5.33033	5.42507	6.7305				4.1517	2.62267	2.8423	4.46626	3.98312	2.04259			0.790622	0.488757	0.505808	0.36399	0.897452	0.282178			3.28453	5.1332	3.41263	4.37902	4.85518	2.11197			4.19228	6.46356	4.47195	5.02629	5.85078	2.4933			1.20984	0.71917	0.939892	0.528059	1.81898	0.218436
	282	8.75618	7.50353	7.30339	10.4048	7.54214	5.17703				1.88867	2.25172	3.29065	1.38686	1.33202	1.84413			0.408554	0.912299	0.204831	0.211378	0.798222	0.490581			2.00241	2.15454	3.71178	1.3473	0.853616	1.7233			2.88388	2.81537	4.82961	1.8363	1.24556	2.20187			1.39552	1.1632	0.430994	0.651973	3.32621	2.15871
	283	4.45185	5.35997	7.0934	3.18313	1.92761	4.48608				5.04961	4.96422	8.30534	7.40334	6.37823	6.63295			0.680163	2.37823	1.31252	0.676628	0.798685	0.487055			2.89652	2.62892	4.26902	2.95251	3.75575	4.48114			5.0704	5.29535	9.26608	6.44627	8.02145	8.94612			1.53344	3.48257	2.09543	0.673143	2.38192	2.69685
	284	6.4966	5.19626	7.42109	7.96903	5.77978	8.769				5.07922	2.9063	2.63518	3.94708	1.02216	3.2896			1.66871	1.37818	0.65458	0.390874	0.374862	0.987094			2.48232	1.16285	1.29479	2.92434	1.53664	1.26142			4.61874	2.19203	2.66391	4.62814	2.79187	2.22188			2.36768	1.72056	2.37063	3.3525	1.56289	3.85893
	285	5.65316	4.2007	2.90108	4.78932	1.18518	4.56337				16.0992	10.7702	15.2931	12.8082	10.2533	11.9905			0.97521	2.73202	0.661216	0.876744	0.531211	1.71916			9.69284	7.37447	9.05259	8.41839	7.13051	6.24574			16.7123	10.973	13.9639	12.517	10.54	11.2196			1.28684	2.07	1.25705	1.79767	0.533955	3.99958
	286	15.3671	12.3684	15.5353	12.381	12.3275	12.685				13.1854	8.81621	10.7977	12.432	10.1998	11.8663			0.53986	2.84293	1.10933	1.56626	2.0853	0.831625			9.40906	4.29759	7.27278	7.4358	7.16778	7.21744			14.4131	6.88927	10.5505	11.7691	10.7351	12.1069			1.72853	3.9272	1.81769	3.03343	2.90939	1.77904
	287	14.6135	8.47695	11.6227	12.7397	10.1293	11.8452				1.58749	5.43459	3.46896	5.00706	1.74419	3.91934			0.173803	1.34178	1.21767	1.33122	0.557547	0.659417			1.6265	3.73674	2.10512	3.03052	0.962559	2.54394			2.83791	6.34036	3.36194	5.70058	1.66956	4.13765			1.9459	2.65662	3.57035	1.01903	1.13941	0.725579
	288	2.67651	7.9396	4.67111	6.35374	2.31699	5.37241				3.66655	3.80511	6.25021	7.19792	3.94809	4.32446			1.23325	1.17532	0.353046	0.232274	0.225095	0.363632			2.53795	2.39862	5.80385	5.0501	4.00791	3.79886			3.3703	3.21246	7.01048	7.02576	5.12329	4.94971			2.6952	1.46328	0.465565	1.18114	1.91223	1.19086
	289	6.26569	7.22373	11.1106	11.5787	6.91223	8.07027				6.86438	3.00458	7.01057	3.88304	4.89078	4.23032			0.772695	1.23335	0.371547	0.388432	0.297713	1.12305			4.14324	1.55425	5.96705	3.43186	5.73757	4.03083			4.67493	1.48511	5.95557	3.38913	5.68405	4.69061			1.64049	1.53939	1.50486	0.853675	1.05048	0.465676
	290	10.6487	7.11039	10.9614	8.69068	8.39415	6.2908				3.33345	5.24965	2.39211	5.54735	2.42253	3.23979			0.719867	1.10418	0.488103	0.492323	0.853261	0.928979			1.55701	3.51624	0.836318	3.13874	0.722958	1.37568			2.48654	4.87949	1.34555	4.63869	1.02161	1.97794			1.76984	1.51171	1.58276	2.01798	2.09187	3.23931
	291	6.05921	9.47012	2.9595	8.15684	3.13953	6.49035				2.51964	2.15808	3.42639	4.73752	3.93111	5.70505			0.839392	0.498411	0.937405	0.626779	0.490651	1.20854			1.16806	1.94024	2.32064	2.74989	2.5793	4.13359			1.45441	2.20415	3.13503	3.87422	3.12769	4.99269			1.25334	0.703313	1.16132	2.14281	1.32559	3.36235
	292	4.74824	5.17412	5.55679	9.28791	6.47893	10.0418				5.9173	1.79778	2.80943	2.76485	3.30684	1.28389			1.17295	1.04157	0.874966	0.359625	1.24967	0.613997			3.44444	1.0836	1.47534	0.753351	0.812994	0.566387			5.71724	1.74812	2.57121	1.26393	1.44798	0.878479			0.427381	1.78745	0.684727	0.462078	0.835164	0.915302
	293	7.15285	2.67328	3.38361	3.77225	3.30178	1.8342				2.93924	2.5912	2.05779	1.62434	1.312	2.1608			0.313148	0.592363	0.467022	0.808564	0.761129	0.687628			2.27336	2.22044	1.52612	0.794456	1.33888	2.81733			3.19395	3.12085	1.92445	1.28638	1.78134	4.02965			1.14106	1.7567	0.634839	1.04586	1.64901	0.776776
	294	5.74804	6.12642	3.82661	2.66803	2.22968	3.46103				5.0798	7.1203	6.35419	10.061	7.97868	8.73511			1.17239	3.34243	0.0944834	0.664372	0.493318	1.63438			4.91249	5.21683	6.41506	8.98333	7.04089	8.28197			7.27499	8.1088	9.31157	11.6437	10.6408	11.6606			3.9699	4.88925	0.958867	0.918532	3.1029	3.41618
	295	8.85026	9.35377	9.61214	14.238	8.42237	12.4592				2.43283	0.173645	4.00342	2.81946	3.5042	4.39799			1.1448	0.747657	0.416106	0.716575	0.863191	0.45205			2.37133	0.675913	3.59156	3.54642	1.76427	4.50928			3.29732	0.899078	4.93555	5.06903	2.63412	5.6308			1.91829	2.98328	2.27845	1.5135	1.2286	0.598576
	296	4.18428	0.453861	6.3727	5.65661	4.80068	8.36729				4.22267	2.10622	1.11195	3.50616	2.53186	1.7016			1.49938	0.694237	0.409124	0.20134	1.35815	0.405376			3.8053	2.12558	0.935699	2.92832	2.5117	1.37888			5.11609	2.7485	1.08804	3.82423	3.25789	1.84166			1.77974	3.26081	1.73935	2.06942	1.96091	1.31645
	297	6.82996	5.12976	2.13022	6.19902	4.02031	3.6125				3.58826	5.43997	2.14516	4.91922	2.16545	3.20311			0.243387	0.884888	0.344475	0.541582	1.62684	0.509168			3.12484	2.93085	1.27901	3.62876	1.65353	2.77544			4.39674	4.22186	1.82893	5.10229	2.44968	3.44487			0.874806	1.2728	0.806779	1.4564	1.083	1.55609
	298	6.14061	9.82016	4.04162	9.2035	2.76171	6.58902				11.6858	9.24916	12.7448	11.2257	14.4208	10.0107			2.10046	3.30985	0.975762	0.634426	1.31384	0.458867			7.25219	5.73329	8.37368	7.29068	8.36387	7.34809			10.8436	9.08226	12.8807	11.718	14.363	10.6413			2.83781	3.94825	1.81764	1.0466	1.40042	2.56514
	299	13.1151	10.6805	14.0803	13.6558	12.4338	13.0425				11.1628	8.46185	10.5726	10.0459	6.9879	8.8096			0.373906	2.59061	0.578333	0.476353	1.23054	1.14443			7.44381	4.07387	6.36006	7.73389	4.39521	4.47789			10.4623	7.05223	9.43565	10.3028	6.44078	6.66846			0.865173	2.28545	0.741147	1.76459	3.75773	2.21274
	300	14.0736	10.1382	12.0683	15.5499	8.39768	11.2737				3.8006	4.29745	3.70612	6.2198	5.39857	4.02321			0.462978	1.48056	0.251582	0.415708	0.759416	0.599515			3.62569	4.3018	3.17083	5.19642	4.3448	3.6418			4.21922	4.78842	3.70564	6.02681	5.64029	3.86243			0.509552	0.853769	0.76534	2.83302	2.38415	2.2866
	301	7.52595	7.84443	7.49683	12.5194	7.13542	7.12402				2.6226	2.41302	4.11731	1.80617	2.63289	3.75809			0.241971	0.378374	0.380273	0.844539	0.156304	1.093			1.98483	1.65932	3.87716	2.42854	2.07924	2.2825			2.43222	1.99904	3.81735	2.58641	2.21971	2.79886			0.317565	0.965701	1.09556	1.78971	0.235571	2.31019
	302	4.60822	6.18176	8.73817	3.57324	5.15013	7.59281				3.82695	1.97667	3.23154	3.32002	4.53687	3.74921			0.577786	0.557965	0.480618	0.377466	0.419868	0.465252			2.90611	1.21216	4.2137	2.75901	2.52779	3.57637			3.73764	1.52859	4.89938	3.07306	3.32773	3.53976			0.675202	1.06475	1.09039	1.45351	1.78439	0.678828
	303	7.48775	6.02281	6.3304	7.66668	6.53407	8.5856				3.72133	1.57802	4.53896	2.56291	0.796112	2.76016			0.485651	0.297294	0.630211	0.373037	0.398933	0.945911			2.92757	0.755985	3.71992	1.16167	1.21334	0.62014			3.64793	0.908844	4.27225	1.45395	1.38412	0.816391			0.288767	1.26122	2.01514	0.0878975	0.627074	1.15752
	304	5.71656	3.65444	8.85584	5.3811	1.32593	4.63302				1.14456	1.293	1.68913	2.7811	2.26869	1.49107			0.724428	0.468656	0.26301	0.284837	0.796019	0.4012			0.815256	0.532635	2.5546	3.40306	2.13187	0.703404			1.04822	0.641174	3.05101	3.47565	3.0648	0.950806			0.783184	1.39334	0.474388	1.75893	2.28603	1.18225
	305	2.34247	4.3067	3.39724	5.68159	3.39879	2.52871				9.6073	8.3093	9.07596	11.1119	9.08798	9.17393			1.22445	1.97257	1.12177	0.217527	0.962607	1.07012			7.01749	5.23043	6.25098	7.49775	7.17208	6.50191			9.9705	8.42059	8.99098	11.7328	10.18	9.98932			1.85968	1.15326	0.58759	2.18072	2.4934	1.40099
	306	12.6363	10.3839	9.8034	13.9301	10.4421	10.5645				6.60361	4.48431	5.44116	8.63063	3.4566	6.70186			0.952187	1.74626	0.627806	0.256067	0.835435	0.556744			5.54936	4.40052	7.27011	6.01112	3.60824	6.41338			7.33559	5.63278	8.60324	8.16965	4.61829	8.13583			1.3527	3.38348	1.75787	0.872592	1.93447	1.02157
	307	9.8019	8.43749	8.41785	13.5009	5.32486	10.9505				4.74739	5.90523	7.70837	7.90759	5.32675	5.81145			0.696258	2.10018	0.530279	0.763324	1.66531	0.512188			3.33638	3.99215	5.27433	5.58595	3.90113	4.10193			5.00485	6.02139	8.02563	8.22084	5.56131	5.78606			2.71025	2.52109	1.77294	2.51443	3.57474	0.21855
	308	7.75345	10.6424	12.6834	13.6326	7.46458	9.05306				4.20035	2.67661	2.20296	3.17044	2.19304	2.59642			1.19669	0.803543	0.336779	0.373007	1.32174	0.305424			2.63769	2.27238	2.93891	1.89962	1.46255	1.66724			3.89964	3.22975	3.8116	2.76433	2.08551	2.42719			1.16442	1.98829	0.261788	0.438252	2.98675	1.86577
	309	7.12348	6.62144	4.21566	5.73425	2.60441	4.36019				3.35406	5.66489	5.45912	6.37621	5.72745	6.90683			0.521949	2.05215	0.0950132	0.689302	0.891852	0.182039			1.63477	2.93563	4.57539	5.16394	5.10869	7.83855			2.7058	4.2065	6.35193	7.1376	7.48607	10.0256			2.29132	3.26143	1.27446	2.99039	0.992894	1.88719
	310	4.03015	8.59642	7.23575	11.3724	7.30257	12.105				6.80722	5.6631	7.77808	8.32393	6.44231	8.6124			0.802428	2.79653	0.600268	0.545111	1.88613	1.28364			6.43399	2.70704	6.75378	5.00197	3.77089	9.09416			8.3243	3.80818	8.22922	6.9516	5.24129	9.93373			3.55604	5.59506	1.1049	0.699588	2.27989	1.1227
	311	9.9284	9.25065	10.5118	11.8364	7.87852	14.7507				5.21252	5.08565	5.12032	4.58286	4.36119	4.32231			0.121704	2.26747	0.416468	0.427092	1.2934	0.575782			2.82409	1.02942	2.24189	2.55372	2.89563	2.11662			4.34062	1.44331	3.18677	3.32172	3.88916	3.25804			3.27533	1.45203	1.30052	0.88568	1.39206	0.606118
	312	6.99048	6.87342	7.10941	6.85174	4.96438	4.98663				1.29286	0.110718	3.29333	3.80991	2.65797	0.338013			0.318077	0.1897	0.204186	0.35303	0.372991	0.660704			1.67324	1.513	1.70226	2.79933	0.797534	0.102521			1.91367	1.68002	1.9817	3.21326	0.950043	0.122986			0.318264	0.997859	0.824938	2.41695	0.23697	3.34486
	313	2.82331	0.387397	6.15625	9.39672	4.60747	0.618886				3.55255	4.01799	4.55765	3.90536	4.98851	2.4444			0.567153	1.65184	0.896629	0.422856	1.39056	0.803422			3.5866	3.14736	4.07227	2.75315	3.6535	2.79281			4.79572	3.69894	5.5674	3.21056	4.58904	3.85703			1.33652	2.19223	0.194958	2.06511	3.00798	2.28125
	314	6.85707	9.08658	6.38762	6.83833	7.08294	4.24554				4.02477	4.28049	4.82085	5.57401	7.28008	5.82014			0.701055	0.794834	0.210278	0.72873	0.675894	0.250615			3.02403	5.18111	4.89398	4.66765	6.83609	4.37886			4.10912	6.88094	5.85742	6.92381	8.74397	5.93475			1.09935	0.297156	0.453189	1.34001	2.75113	0.48202
	315	6.70398	8.76519	9.32138	10.5583	12.4501	11.9693				4.66687	3.28311	3.77377	5.11703	2.23848	3.36281			0.292837	1.0311	0.443581	0.850275	1.27166	0.149438			4.23719	3.15769	4.70303	3.13006	2.14349	2.55275			4.84987	3.74107	5.36862	3.84074	2.48239	3.1955			0.779184	0.839897	1.34048	0.911694	1.99896	1.38646
	316	9.14579	7.02635	7.04216	10.0049	4.29897	6.27947				6.42601	6.40802	7.96585	7.60626	5.06648	5.75052			0.486113	2.22457	0.692915	0.523228	1.15677	0.548534			3.8435	5.51293	6.28481	5.02646	4.7778	5.04196			5.37784	7.45073	8.3894	6.95197	5.80592	6.3956			0.99248	1.64195	0.9163	0.0777521	2.80691	1.38448
	317	9.22997	9.05312	12.6262	13.2842	7.64753	9.51909				1.50119	2.14233	1.63545	3.83592	3.22224	5.02251			1.99582	1.39987	0.761203	0.663599	1.25708	0.747236			2.50509	0.697602	1.79648	3.07869	2.58286	3.67612			3.75554	0.899399	2.32985	3.92178	3.29935	5.20621			3.59356	2.8247	2.02894	1.63157	1.38735	2.5662
	318	2.31803	3.88638	3.18844	8.90906	5.17061	9.02219				3.1488	0.458679	5.54686	2.67621	2.22403	4.67696			0.674857	0.192081	0.41436	0.184705	0.468135	0.927523			3.61582	1.425	4.84491	1.09366	1.78733	4.81098			4.13121	1.70312	5.97839	1.32632	2.17174	5.89136			1.48433	1.32628	0.231532	1.02213	0.826243	1.71921
	319	7.26238	1.49093	10.046	6.5726	4.03778	9.85866				10.3875	10.1994	11.0351	12.1316	10.218	12.3203			2.6353	3.14622	1.03154	0.610576	0.703361	0.917431			5.80897	4.44815	7.81414	6.97875	4.85083	6.87039			10.5817	8.26648	11.4276	12.2796	8.85226	11.2023			4.32165	2.3263	1.59553	2.04461	1.83728	2.0999
	320	10.6113	9.17288	13.5859	14.4933	9.31218	14.6838				11.7797	9.40683	11.1736	12.032	11.0784	9.92503			1.71608	3.03494	0.81891	1.35557	1.10086	0.843659			7.65111	5.84904	8.36146	8.66231	7.00712	6.41626			10.8106	8.38699	10.8583	11.4004	9.49152	8.59145			1.75247	1.85815	2.48576	0.652224	1.76436	0.55948
	321	12.8808	10.1644	13.2149	16.2232	11.5547	12.3437				2.60205	3.79051	3.09834	3.2579	2.84352	0.0436859			0.939617	1.11588	0.227244	0.346381	0.533188	0.811549			2.0533	2.3474	4.21169	4.02902	2.64753	0.176167			2.53946	3.0739	5.33733	4.22223	3.24507	0.217361			1.39253	2.58333	1.59698	1.47592	2.1914	2.39343
	322	5.861	8.01257	6.31679	8.54562	4.7102	0.0960926				4.01872	1.39136	4.68063	2.39052	3.30801	4.85983			0.342278	0.518754	0.479279	0.198262	0.794705	0.783884			5.05466	0.625258	4.15196	2.00334	3.68347	4.53664			5.75519	0.800858	4.90747	2.46542	4.16078	5.49641			1.89364	0.402039	3.14668	0.242808	1.33167	0.488416
	323	7.64038	4.39807	8.6209	5.19737	5.59421	8.07543				5.59698	5.42661	7.64067	6.53639	4.47043	7.36952			2.1586	1.36139	0.536958	0.512186	1.33655	0.24176			3.36068	3.61478	5.0787	3.34596	3.74317	6.14048			4.62946	4.75061	6.55554	4.37894	4.75124	7.11978			3.17131	3.0145	1.4873	1.24342	1.73813	0.667211
	324	7.34987	9.78605	10.6113	9.46197	6.03693	13.3194				11.0685	9.83266	13.0611	12.985	8.32253	7.10703			2.81596	3.00225	0.959876	0.521811	1.16025	0.97817			6.66088	6.21002	7.7187	8.3474	4.62576	4.14597			11.2448	10.4081	13.2421	13.4805	8.04828	5.80072			4.01572	0.503876	1.25822	1.20411	2.19922	2.68601
	325	11.0347	9.86789	12.8601	13.9643	8.13734	9.15434				3.39304	2.64984	6.43066	4.42397	4.92279	4.99664			0.700514	0.632482	0.206022	0.606939	1.3548	0.613152			2.00722	1.40738	5.55157	3.40647	3.34147	2.68138			2.75677	1.89197	7.57568	5.10556	5.05904	3.42465			0.835082	2.13751	0.776266	2.40245	2.4037	0.886608
	326	6.82962	6.23306	10.4421	8.0091	6.46992	9.37732				5.3605	3.09264	3.67712	3.76511	3.08495	2.35635			1.02839	1.16722	0.51295	0.142648	0.252675	0.286719			3.27729	3.28163	2.80288	3.58545	2.47447	1.46883			4.51155	3.67934	3.7887	4.72775	3.15288	1.95386			1.56564	0.887818	0.993766	1.12229	0.575445	0.488503
	327	7.58057	6.32306	6.43335	7.96581	4.69741	4.70282				12.0997	10.3034	10.3021	10.3179	8.94595	9.96362			2.76826	2.7134	0.523258	0.862205	0.388918	1.31278			6.5223	5.259	5.67216	6.51672	5.4138	6.87254			9.9727	8.21069	8.3455	10.2286	7.71581	10.1188			2.33581	2.01025	1.96572	0.97824	0.656772	2.97612
	328	11.0671	10.7622	13.1313	13.0477	9.50504	12.4906				10.4437	7.3465	10.403	9.85672	9.30991	11.2908			1.70543	2.41789	0.886557	0.42394	1.52024	1.90524			7.65094	5.78664	6.66738	8.4613	6.85673	7.73426			9.70778	10.1058	10.927	11.3974	9.97137	12.3448			2.97665	3.86392	1.70496	2.02761	1.90388	1.54568
	329	13.9693	9.61644	12.1206	14.04	9.54115	12.9943				1.82059	0.999969	3.19539	4.0372	3.52487	3.20642			1.43716	0.996071	0.430372	0.243623	1.26295	0.531656			1.22837	0.952299	3.72736	2.64805	3.56707	3.42191			1.59961	1.36317	5.56857	3.94936	5.75438	5.20937			2.17027	2.74846	1.11013	1.98264	4.40327	1.85903
	330	4.15111	2.74232	5.78618	8.37205	4.70708	5.042				8.12561	7.05406	10.9964	10.2861	10.1481	11.456			1.09833	3.14312	0.353207	0.711657	0.697243	1.32207			4.75266	4.12742	8.86245	6.67176	6.96074	8.16271			9.55821	8.21075	14.1811	11.6026	12.8815	15.5744			2.14167	3.2119	0.644829	0.671818	1.79778	1.97745
	331	7.68781	6.77629	11.5664	11.845	10.6347	12.14				12.7089	9.35687	12.9928	11.4721	11.5198	16.353			1.60886	3.46477	0.371883	1.09053	1.97744	3.11231			6.58591	3.52022	7.82749	7.30753	6.17445	8.92556			12.9387	8.7823	16.7651	15.7539	15.5451	21.6979			1.94389	4.23143	2.19973	3.00251	4.08426	4.32718
	332	11.339	7.35702	12.6964	11.6671	8.89464	13.3113				1.49574	2.32545	3.20816	2.59041	2.89375	1.70529			0.942088	0.795816	0.80715	0.33826	0.500064	0.520828			2.11592	3.20641	3.05068	2.313	3.158	1.76501			2.5248	4.05148	3.89822	2.61089	4.37518	2.19449			2.48022	1.88145	2.3353	1.19257	0.710481	2.78937
	333	4.03069	6.96696	5.93561	6.78508	5.09064	3.40326				3.12521	2.46388	3.24608	1.11417	3.70142	2.93674			0.784835	0.681333	0.692611	0.524024	1.24057	0.285177			3.08064	2.79173	3.03224	1.8759	1.65177	1.22514			4.17796	3.50464	4.30421	2.07339	2.57668	1.8299			3.11373	1.23398	2.98556	0.820413	3.11997	1.94739
	334	7.12968	5.77164	6.55123	2.75271	4.6012	4.54163				6.9558	5.7468	5.94383	5.37039	6.28831	4.10222			0.704703	1.71013	1.07308	0.359564	1.41064	0.783919			4.30506	4.38579	3.48004	3.97984	2.95841	2.41827			7.899	7.76146	6.18427	6.56181	4.96587	4.22511			2.1569	1.72382	3.73897	3.35416	2.33039	2.19501
	335	9.65312	9.82475	8.15071	7.38923	7.79252	5.40352				7.612	7.56206	9.40036	9.9113	10.8978	10.2554			1.00843	2.27038	0.638228	0.393177	1.13051	2.12298			3.96287	5.30212	4.61412	5.20502	4.27382	4.49538			7.69817	9.42648	8.45912	10.4095	9.54234	10.0519			2.26614	2.07821	1.5812	0.411029	2.64759	3.9533
	336	7.15925	8.81265	8.75101	11.1921	10.264	9.95529				3.52821	4.14339	2.5025	2.2092	3.74121	2.52444			0.476934	1.60501	0.151727	0.539449	1.42175	0.212221			3.03231	3.4918	1.61323	1.30442	2.84837	2.50283			3.81065	5.01643	2.20212	1.86037	3.29262	2.66292			0.70464	1.23705	0.783066	2.71324	2.33233	1.17569
	337	6.95528	8.12585	5.12234	4.97876	7.45503	6.38543				4.21039	3.44955	5.97765	5.92468	2.41843	1.81349			1.51037	0.324993	0.224379	0.112724	0.351891	0.995499			2.75701	3.19427	4.40184	5.11542	3.48597	1.98831			3.83707	4.85361	5.82094	7.91597	4.9818	2.90018			1.34384	2.92991	1.15571	0.193685	1.06781	3.36694
	338	5.93229	6.84686	8.08002	9.19017	3.55856	3.41375				1.98851	1.62253	2.29372	3.37537	1.13972	3.02092			0.343569	1.18767	0.602957	0.212722	0.688029	0.512484			2.53038	1.75789	1.17434	2.54272	1.39421	3.26656			3.53844	2.40073	1.50818	2.95564	1.63982	3.94478			0.794882	0.906591	0.306751	1.64855	1.82796	0.659293
	339	3.21401	5.24032	5.06049	8.59107	1.93998	6.80711				3.76164	3.16736	4.33606	3.29547	2.74423	4.37082			2.18476	1.23476	1.49709	2.04541	1.57301	1.2154			2.24592	1.76592	2.73375	1.58028	1.20523	2.40786			3.71521	2.58423	4.69943	2.63768	1.98961	3.81917			3.32148	3.32194	2.22276	1.93502	2.44949	1.21047
	340	3.74527	4.15489	4.42063	3.43625	3.079	6.12243				5.61946	3.99146	6.61581	5.09755	5.18599	4.87056			1.32786	1.66737	0.975609	0.134735	1.14779	0.534597			4.05631	2.43787	4.98801	3.89848	4.16763	1.72945			6.71809	3.55502	7.3307	5.70903	6.32492	2.55055			1.43135	2.64364	1.73583	1.87516	3.0937	1.40615
	341	8.50587	7.81802	10.2677	8.41005	6.21146	8.407				13.3135	7.06067	12.3774	11.2808	10.7111	11.1234			1.0961	1.99844	1.13039	0.663192	0.94402	0.920151			9.96503	6.36509	9.41987	9.12946	7.60974	8.41971			13.9199	7.62651	12.0485	12.0899	11.151	11.4848			2.11147	1.69264	2.55004	1.66259	2.23228	1.99835
	342	14.5199	11.2833	15.5943	14.1482	12.4308	16.686				5.80917	1.27249	5.83504	5.95828	3.3472	5.68312			0.452789	1.00372	0.382616	0.357499	2.08716	1.04377			4.25149	1.23033	6.87981	4.87308	3.24675	4.44632			4.96149	1.75072	8.44008	6.72803	4.20708	5.72221			1.57201	1.60023	1.24828	2.26781	3.99697	0.95261
	343	11.9137	2.65533	10.1475	7.20976	4.70537	9.84928				4.8493	4.57933	1.00702	2.36182	2.29549	3.91722			0.983144	1.79164	0.497202	0.821451	2.08446	0.732204			4.07913	1.9762	0.297182	2.04755	1.94635	2.44933			5.48515	3.46384	0.467102	3.1714	3.21603	3.80736			0.601317	2.98561	1.74089	2.17475	4.18479	3.15125
	344	7.55014	7.43408	1.55309	3.7918	2.39968	6.27269				3.74315	2.7287	1.6104	3.58235	0.646545	1.894			0.247891	0.550665	0.418375	1.15889	1.26937	1.30193			2.53908	1.87147	1.42132	2.10431	0.989877	3.11618			3.99884	3.25778	2.28099	3.74126	1.82295	3.97974			0.372478	1.25744	0.526941	0.972824	1.26963	2.56115
	345	7.00362	3.80918	3.00547	5.63746	0.759629	3.28299				6.59337	6.42435	10.0439	8.2816	7.62312	6.97748			0.115356	1.02528	0.360295	1.35126	2.26664	0.3444			5.2633	5.22929	7.16631	6.53139	4.09112	7.13583			7.22028	7.10271	8.79874	8.83878	6.06371	7.76012			0.815927	1.53083	0.325446	1.6062	4.31674	1.32891
	346	11.7315	11.0511	13.8551	11.7572	8.8166	13.8735				4.70406	3.18086	5.80037	3.71016	5.00243	4.84164			0.555911	0.295621	0.484365	0.430212	0.588657	0.822757			4.13608	2.79649	4.22156	2.74229	4.65	3.6481			5.08583	2.94836	5.78954	3.62724	5.3042	4.52426			1.28471	0.943366	1.51902	2.88162	1.55582	1.14239
	347	8.49505	6.74398	10.2302	6.92151	8.15702	7.3194				3.14653	2.22525	3.51601	4.29254	1.75716	3.59169			0.715226	0.413087	1.28263	0.278046	1.19832	0.490544			1.50169	1.17867	2.47643	2.90243	1.17499	1.95191			2.4086	1.91902	3.94392	4.32169	1.71468	2.9874			0.490164	1.46531	2.81049	1.86972	2.45931	1.50934
	348	5.03417	3.77918	5.36884	6.86629	2.35217	5.5106				4.071	4.37515	2.81166	4.67844	4.09663	4.03703			0.98311	1.65715	0.327036	0.753221	1.29853	0.624421			2.4203	3.08823	1.40103	4.7032	3.26693	2.721			3.6563	4.71944	2.14055	6.79681	4.54547	4.27765			0.461331	2.19971	0.323163	3.76154	1.62912	1.18585
	349	5.25555	7.86006	5.27054	7.35115	5.34588	5.66781				6.27406	5.4464	6.70923	5.99596	6.28365	6.29822			1.11664	1.51189	1.06357	0.53256	1.28719	1.02125			5.61553	6.46426	5.50035	4.24648	5.57865	5.93308			7.66112	8.02162	8.20868	6.00974	8.05869	8.4539			1.7536	2.56686	1.64395	0.614039	0.848149	2.074
	350	10.8387	10.1593	9.00939	9.89634	9.00027	9.46177				7.80235	4.33859	7.82683	8.3053	3.65099	5.10791			0.60914	2.23724	0.725264	0.399801	1.10033	0.76987			7.09136	4.26667	6.53321	9.14354	2.82497	5.84278			9.00772	4.95441	8.44025	9.9389	3.77209	7.13837			2.38627	3.04825	0.860564	0.969848	3.37731	1.28537
	351	13.5684	9.38453	11.6707	14.2925	5.76757	10.5178				4.94426	2.69717	2.97232	2.57266	4.61438	5.94569			0.440456	0.426943	0.444315	1.02302	1.57598	1.61538			3.62804	2.24791	2.8698	2.06969	2.91108	4.24746			5.50894	3.39546	4.37947	3.20064	4.73772	6.30609			3.06313	1.93737	2.25629	1.27878	3.35013	1.22183
	352	7.21417	5.96547	4.46714	3.57853	5.26134	7.95495				3.24806	0.670044	0.743408	2.8499	1.741	1.66943			0.766942	0.502239	0.125046	0.584733	0.39812	0.217333			4.55871	0.553093	1.07531	2.83096	2.28462	2.09658			5.51291	0.754669	1.41806	3.56532	2.66177	2.41942			2.8018	1.43096	1.33311	2.28516	2.34876	1.05005
	353	6.70819	2.01986	1.38624	5.80485	3.0609	3.62916				3.26074	2.39827	0.504364	4.4046	2.28419	2.65314			0.496818	1.47851	0.526363	0.68375	1.29789	0.37746			2.36238	1.19564	0.498261	3.6439	2.05637	2.8807			3.41846	1.51921	0.6371	4.84451	2.59023	3.77664			2.45918	1.91609	0.904711	1.92427	2.6465	2.03104
	354	7.00086	5.12742	1.16127	9.52369	3.71585	4.96995				8.60837	8.98018	10.1924	10.3771	9.89304	9.05237			1.11591	2.68753	0.509583	0.476781	0.629532	0.729416			9.17588	7.31106	8.66946	7.47914	6.923	7.00598			12.2808	10.8825	13.3766	10.8622	11.1089	11.0574			1.57585	4.39286	0.843896	4.01937	1.83064	1.64173
	355	13.5	13.2043	12.8398	14.3328	11.3296	12.4483				14.1102	12.3936	14.5506	16.4786	13.7124	15.5356			1.12046	3.62527	0.788988	0.527853	0.318366	1.42432			8.30825	7.69316	8.4148	10.1945	7.69668	9.624			13.4589	11.9479	13.8901	15.5601	13.0046	15.377			1.03029	2.58285	0.527921	1.00394	0.386369	2.46201
	356	12.8482	12.0874	13.4183	17.0611	11.6787	17.0064				4.61452	4.87068	7.57898	6.98494	5.32191	3.61102			0.992526	1.78812	0.47145	1.29993	0.777336	1.35648			3.51384	2.14033	4.78012	4.44966	3.54987	1.47255			4.65588	2.79199	7.3131	6.56442	4.76274	2.073			2.57966	3.34613	0.932884	2.29733	2.06725	1.58959
	357	8.02614	8.81401	10.2532	12.3776	7.34466	4.8635				4.14613	2.22514	3.73552	3.23523	4.2755	4.25414			0.730115	1.32085	0.435111	1.12978	1.10189	0.578731			5.08246	0.44995	1.9235	2.51533	4.21695	4.18129			5.31259	0.563278	2.37767	3.05058	5.03203	4.44502			1.44478	4.25526	2.02911	3.36884	2.23688	1.3232
	358	9.11551	5.4073	7.52018	6.04177	6.58847	8.73154				5.09853	3.56342	2.98398	4.84116	6.33989	0.746902			1.29466	0.80736	0.976338	0.483784	0.784538	1.14196			3.68179	3.22791	2.95555	2.85176	4.63215	0.533937			5.74086	4.40161	4.17567	4.03777	7.15096	0.688354			1.73438	0.578712	1.92508	1.18924	1.80521	1.22418
	359	7.28255	7.19037	4.84205	8.59727	7.668	1.46862				8.15913	6.60341	10.0737	8.03192	6.79765	10.2102			0.694198	2.00348	0.486327	0.505096	0.902681	0.74747			5.44123	4.66852	7.81977	5.5457	5.64564	7.43115			7.55473	6.23634	12.2209	8.60297	8.12997	11.9837			1.33664	2.33117	1.40076	1.8199	1.59271	2.13584
	360	11.6469	9.73967	14.5486	11.3731	9.64353	13.2945				3.70128	3.10968	3.6722	4.03145	3.62172	3.05173			0.401615	1.22574	0.281985	0.568391	0.677183	0.713262			3.73171	2.54477	4.38761	4.40307	4.10737	1.75023			4.72624	2.65482	4.5498	5.14613	3.92195	1.73718			0.697262	0.311709	0.191922	2.25658	1.30442	0.706983
	361	6.46279	6.58263	6.76242	8.58122	6.80781	6.84189				2.8223	1.4772	3.31148	4.67499	2.49294	2.32195			0.481666	0.409094	1.08176	0.397068	0.514947	0.559081			2.73562	1.01862	1.80943	3.59539	2.06104	1.83066			3.12888	1.20178	2.6286	4.87526	2.94392	2.23035			1.85999	1.04335	1.91127	2.55169	1.16351	1.69505
	362	5.78514	4.09794	4.78268	8.00157	3.42943	4.68927				4.8082	2.59406	5.78041	2.78189	3.53297	4.2634			0.538131	0.826189	0.208126	0.0718507	0.409913	0.83735			3.2853	1.47139	3.02943	1.41768	1.97646	2.24494			3.9817	1.45995	3.36559	1.5574	2.40379	2.77682			0.636326	2.70049	2.24204	0.850659	2.00463	1.43466
	363	9.26851	5.86291	11.4391	6.40837	5.15144	6.77588				7.10558	7.07085	12.3116	10.6329	9.41748	9.40488			1.05189	2.5088	1.14447	1.06259	1.10546	1.48564			4.76421	4.22391	8.89994	7.71131	5.3096	6.258			8.05028	7.89735	14.1256	12.8783	8.95049	11.2474			0.850275	3.47508	0.502516	3.46738	2.07891	2.28555
	364	10.0396	8.63661	13.5834	13.7667	10.2115	11.4007				5.29193	4.74045	6.78432	6.38898	6.68086	7.112			0.73642	1.83889	0.280884	0.282708	0.487169	1.20329			3.6872	4.2044	4.64871	6.44729	5.67121	7.12797			4.50101	5.88977	6.03506	7.34401	7.89378	8.1001			0.990381	1.71257	0.458282	0.485538	0.681019	0.438891
	365	11.3763	9.08718	8.66799	11.9601	8.73131	10.3424				5.51472	2.46664	5.93648	7.81073	4.77342	5.45651			0.905485	0.00977888	0.52305	0.507699	1.2594	0.209868			3.36332	0.236304	5.19505	3.76021	3.7872	2.71612			5.29208	0.322433	7.57039	5.60597	5.14511	4.3709			1.55213	0.707181	0.831535	3.88109	1.99181	0.981399
	366	9.72521	5.98223	8.3808	11.0192	6.40241	8.28713				4.45717	3.23576	5.58218	4.59451	6.2354	3.3989			0.636768	1.68876	0.519138	0.504301	0.664519	0.284066			3.05041	4.26156	5.00558	3.65235	5.85684	3.95188			3.67036	5.47556	5.91138	4.56793	7.04268	5.20837			1.46895	2.70215	0.331299	1.26869	0.670961	1.14427
	367	7.31476	6.69896	9.16289	8.39511	9.24091	6.04792				2.0569	2.95898	1.77003	4.40919	1.84752	4.39067			0.354207	1.96392	0.721601	0.902711	0.271951	0.564038			1.62429	2.26117	1.06459	3.12047	2.25701	3.68235			2.13699	3.00607	1.47931	4.19392	2.74854	4.84102			0.705271	3.44696	2.47661	1.95429	0.556268	1.96559
	368	4.07044	6.50897	3.48491	7.67921	3.28378	8.04293				6.59053	6.618	9.26279	7.57057	6.50111	7.3266			1.34322	1.03407	0.645239	0.764267	0.0967323	1.47496			4.44297	3.50552	8.69812	5.27307	3.96778	5.33882			6.8268	5.35077	11.0515	7.23366	6.47604	9.21852			2.53753	0.49348	1.96559	2.28377	2.56403	2.73068
	369	8.33099	9.49717	13.6567	10.7128	8.28785	10.7537				12.6511	14.4789	15.6223	14.9479	15.5189	19.8212			0.671582	5.27126	1.18868	1.40166	0.601186	2.91739			6.33225	6.49709	8.26257	7.6024	7.15972	7.91784			15.8241	16.1901	15.9335	17.1649	16.8448	20.5106			2.00223	8.13635	1.62006	3.14771	5.7532	2.99156
	370	9.95017	8.97591	13.2568	11.3042	10.6546	12.7481				10.8518	8.72688	12.2603	9.52859	9.15117	12.9082			1.34266	2.64034	0.872417	1.09023	0.721206	1.21476			7.2493	5.36119	6.68886	6.55392	5.41062	7.51016			10.2018	7.71577	9.3951	9.19318	7.89308	10.9194			3.13109	1.92916	2.24902	2.76429	1.5615	1.81858
	371	13.4093	10.6903	14.5794	13.1908	10.3194	15.1862				7.22372	9.1402	7.8215	10.03	8.97485	9.74605			0.573087	2.58303	1.0012	1.00175	0.606407	1.42344			4.15089	7.47479	4.07557	6.44106	5.73639	6.32437			5.87578	9.5107	5.9753	9.44926	7.88635	8.82083			2.43437	1.80403	1.29494	2.48616	0.913261	0.117218
	372	8.91019	11.709	10.2994	12.4425	10.0317	11.8911				2.85593	2.56905	3.92509	4.44112	2.52379	2.07361			0.828252	0.662819	0.4444	0.362048	0.470033	1.12107			1.65734	1.71241	2.99938	3.74517	0.969915	1.61925			2.10402	2.19923	3.71259	4.47726	1.40015	1.98021			1.16386	1.5736	0.219005	0.744002	1.48853	2.62528
	373	5.2127	5.64659	9.03489	9.14884	3.85791	4.03517				4.34772	2.73094	4.26007	4.24576	5.01546	1.9729			0.309181	0.899182	0.528447	0.195181	0.240218	1.00555			2.33628	2.03553	4.01108	3.59928	2.81634	1.2467			3.40187	2.78224	5.17839	4.66306	4.73552	1.6571			1.42045	2.24389	1.91945	0.975792	0.780754	2.21671
	374	7.99025	7.30748	9.63589	9.53009	7.45299	4.25495				14.5694	10.6895	15.2778	12.2834	15.9825	13.5781			3.48006	3.65855	0.790838	1.24885	1.30141	3.34268			6.92034	4.56356	7.92353	5.30062	7.79441	7.82739			14.4091	10.1918	15.6541	12.7294	16.6522	15.3716			4.00072	4.82965	3.48496	1.97815	1.07936	2.88588
	375	10.7533	7.41734	13.9801	8.74101	10.2354	10.7988				11.1407	8.90056	8.52301	11.0729	10.6806	10.2705			0.979819	3.03992	0.449533	0.332973	1.41893	1.7576			6.88009	5.46687	6.83289	6.87143	7.0469	5.57698			11.7522	9.80508	9.70854	10.9958	11.0644	9.41553			0.867422	4.7776	1.55549	1.05545	2.00752	3.64963
	376	12.709	10.1033	10.9399	12.3007	9.87599	10.3487				0.466095	1.24225	1.3918	0.421494	2.77637	1.5498			0.32401	0.185438	0.332441	0.79429	0.218002	0.863459			0.266972	1.41115	2.06754	1.20331	3.12008	1.47501			0.326813	1.61307	2.23672	1.32698	3.61235	1.84779			0.545415	0.998936	0.737723	2.4837	0.434776	0.708421
	377	0.825358	3.26507	2.584	0.921146	4.67471	2.59062				3.0453	3.42593	4.68683	5.21819	3.28845	4.52408			0.857529	1.12461	0.372091	0.730126	0.962337	0.525901			1.78758	3.63683	3.38571	3.93524	2.60656	4.35857			2.33989	4.79198	4.86647	4.40749	3.64728	5.41972			2.41059	0.242239	1.32465	0.418866	3.39549	2.26328
	378	6.76924	7.5782	6.78143	11.5782	4.46954	7.79613				8.63826	7.24232	7.41989	5.41476	5.86079	6.17068			1.97627	2.04011	0.427339	0.708582	1.51953	1.29678			5.62961	5.08694	6.01058	3.67411	3.97761	4.14869			9.13852	8.32196	8.71011	5.42555	6.1037	5.8006			3.26217	3.51143	2.02475	2.79483	2.1836	1.83938
	379	11.5437	7.90096	11.6816	6.8503	6.25639	8.13607				12.2859	9.80165	13.2547	15.2526	13.5314	13.8726			1.75592	3.31597	0.95765	0.615538	0.811663	1.47358			6.39744	3.76126	6.17212	7.86016	6.30243	6.58525			15.581	9.41711	13.672	16.8651	14.9644	15.4145			3.87576	3.59897	2.14944	0.774201	2.72621	3.56925
	380	9.5772	8.31747	11.5417	11.9915	9.76141	10.9389				4.13725	3.79495	3.39725	3.61417	2.56624	3.67973			0.714673	1.20134	0.334506	0.146788	0.858149	0.771801			2.16049	3.7873	1.8914	3.19181	1.87683	2.13407			2.80182	4.90717	2.32597	3.70592	2.51021	2.82245			0.529654	1.09499	1.77098	0.973831	1.64456	2.21163
	381	7.3633	7.93479	6.10547	7.39459	3.9742	6.33219				5.00273	3.4648	4.43114	3.1611	3.27139	1.68481			0.635075	1.22555	0.59364	0.281398	1.27623	0.05728			2.85505	2.01236	3.19284	2.06727	2.94174	1.69539			4.10034	3.13112	4.85384	3.07701	3.89012	2.30086			0.923008	2.53112	0.900835	1.70952	2.95895	0.900297
	382	8.16526	7.69246	6.77194	5.53605	4.73034	3.36873				7.01428	3.75989	6.33708	7.69109	8.89601	6.8378			1.4471	1.68528	0.715911	1.6633	3.15228	2.3949			4.32117	2.09614	5.73774	5.7428	5.56912	3.7146			8.73521	4.20474	10.7186	12.2923	10.9864	7.93707			0.694708	2.31254	1.59178	5.93312	4.93077	2.68422
	383	8.84015	5.12015	9.0586	8.29274	9.29341	7.31714				3.74101	1.86938	5.19376	2.76553	4.72992	1.68008			0.84036	0.832215	0.432198	0.150537	0.748553	0.572472			3.67066	1.41761	4.8224	1.87084	2.70661	1.59445			5.24489	1.91727	6.14345	2.4118	3.66667	2.19122			1.24629	2.11862	0.866092	0.109648	0.976361	3.42629
	384	7.10041	4.71772	8.55335	6.57529	5.84473	3.36166				4.86522	6.89871	5.88539	6.95824	3.41577	3.23302			1.18912	2.22421	1.21763	0.698626	0.386766	0.710915			1.9431	4.02758	2.73124	3.83477	2.7047	1.60269			3.40916	6.3882	4.31668	5.89507	4.48358	2.63641			1.93277	2.65426	2.24908	3.13364	1.7	1.45993
	385	5.67144	9.3873	10.4008	10.6622	4.08892	4.86378				4.20845	4.68459	5.32536	6.69145	5.30064	9.09981			0.429571	1.90543	0.464825	0.566216	0.402054	0.907295			2.70211	2.07295	3.3665	4.18267	4.4959	5.01218			4.18945	3.54958	5.51982	6.45438	7.32794	8.99249			0.671876	3.0681	2.45617	0.758717	0.429507	2.17414
	386	5.65107	6.8261	6.82366	9.76924	6.95817	9.7053				8.63193	7.19501	9.15807	7.9249	7.31795	4.00818			0.780027	2.46112	0.286069	0.415258	1.39217	0.573972			4.97053	5.04803	5.57393	4.40894	3.78023	1.95216			8.04045	7.5936	8.09415	6.81712	6.02722	2.9113			1.8497	3.58155	1.39865	0.432492	1.97694	1.99217
	387	9.51883	8.91593	13.3055	11.059	8.03124	6.7658				3.87897	1.40109	2.43987	1.81174	2.69522	1.46944			0.453964	0.211446	0.281849	0.655327	0.23044	0.583251			3.19626	0.483313	1.94015	2.10271	2.10427	0.638816			4.58261	0.680939	2.95811	2.65782	2.91975	0.882004			0.480675	0.268974	0.967376	0.926128	3.28213	1.95833
	388	7.81182	5.47765	4.42939	4.31251	4.41923	2.94307				15.826	16.5635	20.2184	19.4918	16.4051	18.2982			1.53216	5.97054	0.991372	0.4603	1.41329	3.08075			7.95913	6.05032	8.85041	7.3063	8.87078	7.53783			18.2425	17.5232	24.0914	19.6512	20.1446	18.9951			1.4976	10.6559	2.25769	0.457214	0.905386	4.99033
	389	10.5075	9.49495	13.5635	12.7848	12.3759	12.4667				2.22105	2.28574	2.44263	2.20305	0.434036	0.435242			0.387112	0.921822	0.833323	0.488431	0.493197	0.769672			1.83548	2.391	2.65975	2.72816	0.728057	1.73436			2.29562	2.82437	3.18228	3.33557	0.834747	2.03998			1.06599	0.458959	2.24273	1.25807	1.42396	1.08566
	390	4.86248	6.43907	6.34061	6.49186	0.792699	1.04147				3.7682	2.02151	1.58669	1.75879	1.30264	3.77063			0.640179	0.579837	0.0865408	0.415835	1.06474	0.579518			4.4503	1.32575	0.675447	1.15258	1.79608	2.30174			5.17426	1.5519	0.804932	1.50981	2.29424	3.17979			0.879662	0.941219	0.359595	1.35309	2.49803	0.832482
	391	7.24839	5.90226	3.44485	4.57484	2.28061	7.72993				7.89308	4.40959	6.68494	4.92815	4.26689	8.08293			0.753179	1.48032	0.469472	0.515219	1.03291	1.85626			3.98626	2.32098	2.4945	2.81602	2.39322	3.95331			7.4222	4.49536	3.90401	6.69231	3.95915	7.03606			2.47977	0.513831	2.15189	3.92121	1.65391	3.30774
	392	9.88267	5.8854	9.78939	4.62495	5.47592	9.96885				4.04182	2.87332	4.41866	0.82724	2.57228	3.02792			1.06923	1.01028	0.505598	0.583861	0.809971	0.264079			5.3251	3.84502	4.21274	0.863468	1.77048	1.78096			7.41026	5.1528	6.20338	1.09628	2.631	2.43484			2.23388	2.99232	0.468079	0.695494	0.738915	0.610342
	393	8.88464	5.57986	7.89273	1.39386	4.04814	6.14514				4.84854	2.97026	4.0919	4.90106	5.17484	4.54654			1.02602	0.750047	0.333819	0.488781	0.963791	0.384076			3.68807	1.28227	2.64516	3.79054	5.10524	3.43397			5.06615	1.85703	3.47342	5.21037	6.71782	5.11377			0.547018	1.63162	1.42876	1.73647	2.95845	1.60419
	394	7.30168	5.24939	6.31016	8.58302	8.10968	7.20425				6.0128	4.98897	4.71217	6.81758	4.79286	5.04674			0.177226	0.0939406	0.143705	1.30918	0.52717	0.435886			5.21223	4.95558	4.73111	5.65197	3.842	4.3818			6.5379	6.1319	5.5444	6.78496	4.52435	5.20856			2.19425	1.15819	0.533447	2.56837	0.893512	1.03586
	395	11.5619	8.40078	9.33021	11.6114	8.69903	10.2169				6.80077	5.53427	6.71878	7.52771	5.80783	6.17473			0.789137	1.23997	0.166326	0.482562	0.37284	0.759718			6.41415	4.57177	5.09852	7.01293	4.14898	4.96787			7.85162	6.32906	6.89021	7.32372	5.58652	6.46063			1.89167	0.982687	1.81364	1.98836	0.367848	3.15423
	396	11.6491	8.85906	11.8668	13.1957	7.72707	11.3912				3.87637	2.2986	5.51898	6.26086	2.59512	4.86357			0.684384	0.303743	0.236368	0.781173	0.667101	0.704742			1.97463	2.11442	4.29291	4.76552	1.72674	3.48899			2.99335	2.73775	5.28236	6.28816	2.49791	4.27208			3.03746	0.880913	0.923585	1.32775	0.942388	0.216358
	397	6.28709	6.2091	9.48816	11.0741	3.64016	9.71409				4.61531	1.9912	3.24612	2.31259	3.94936	6.07664			0.410143	0.628401	0.253186	1.04459	0.903539	1.18261			2.35011	0.815964	3.57366	2.18497	4.40723	3.66651			3.1619	1.19148	5.18442	2.99248	5.9064	6.08133			0.39222	2.00369	0.715115	2.66281	2.61196	2.70448
	398	9.48426	3.85244	5.75684	4.49481	6.54798	7.93755				5.00783	4.93945	5.49585	7.36205	4.32188	4.80884			0.814908	0.66038	0.937086	1.44977	0.524264	0.826333			4.25562	4.63742	5.53843	5.33562	3.59775	4.52946			6.39003	6.80536	7.47215	7.88902	5.34686	6.40535			0.994915	1.79653	0.469304	2.71729	1.05599	3.23161
	399	7.86574	9.15867	9.65353	11.412	6.35102	8.10069				11.2692	9.88324	12.0884	12.164	10.1299	12.5491			1.07339	4.00212	1.24945	1.19673	0.565675	1.45553			8.69654	6.22179	8.86829	8.97856	6.25437	9.8152			12.8684	10.7948	13.1977	13.9051	9.82513	14.3029			1.84885	7.21602	2.23665	2.222	0.832311	3.77163
	400	15.208	10.4328	15.3308	16.4138	11.0641	16.0776				6.94144	1.94485	3.5574	4.14412	4.47755	3.74513			0.925801	0.873635	0.634124	0.408457	1.51807	1.11987			5.61118	1.97485	3.78335	4.26887	5.02828	4.6535			7.93596	2.39342	4.73587	5.24849	5.99036	5.61328			1.29123	2.78791	2.5388	0.777607	3.06735	1.09997
	401	12.7143	5.04272	6.09383	8.39014	6.88259	7.22658				0.998245	1.58958	1.44138	5.37967	2.37073	2.08403			0.670767	0.901614	0.535004	1.03557	0.619768	0.385721			1.45136	0.776179	1.63551	5.21866	2.53981	1.76983			1.86102	0.842102	2.19374	5.83781	3.04218	2.04803			0.771334	1.83597	0.79156	2.90646	0.842402	2.17982
	402	2.33261	4.31127	2.81634	11.4349	4.48504	6.32545				6.00845	4.12756	5.66287	4.03821	5.69315	3.88838			0.366436	1.48896	0.51635	0.818475	0.59577	0.897724			4.18293	3.82671	5.53881	3.474	4.43586	2.46751			7.10707	5.12228	7.5204	5.27507	6.58876	4.08812			1.31777	1.1017	1.22657	2.18933	1.86204	2.49935
	403	8.10609	7.35386	10.012	7.57383	8.31399	7.04839				12.9927	10.8473	12.4782	11.4435	10.7316	11.17			1.22833	4.07313	0.437098	1.43717	0.572239	1.45962			7.92359	8.37872	8.78909	8.38107	6.05859	6.69347			12.2269	12.7552	12.6616	11.4966	9.47916	10.5728			0.900112	4.70318	0.586276	2.86318	2.0036	1.83817
	404	14.1491	11.9919	15.7669	16.2707	11.3919	12.8581				11.2726	6.86508	8.34492	11.7084	8.66669	10.1411			1.17383	2.14953	0.460343	1.04628	0.809084	1.48953			8.5164	4.49068	4.62854	8.63482	4.90042	8.10731			11.4247	6.31996	6.08568	11.3399	7.62201	10.6268			2.25158	2.68561	1.41941	1.56196	1.04381	1.7276
	405	13.6855	10.9783	12.6054	16.2585	9.59638	12.8038				2.98083	3.27757	4.19072	4.21358	3.23311	4.64604			0.827402	0.632332	0.234576	1.03122	0.89149	0.589574			0.744397	1.83491	3.11106	3.02282	2.61177	3.35343			1.10828	2.37415	3.86061	3.94473	3.88428	4.65994			1.09465	0.943513	0.359287	3.86567	3.07467	0.608513
	406	4.84615	6.55275	7.04179	8.07352	5.49779	7.82627				5.18552	2.94321	4.06786	3.65956	3.45438	3.48087			0.798574	0.762251	0.0353482	0.127972	0.992502	1.53683			3.40302	2.10504	2.73342	2.8172	2.79592	2.55311			5.60141	3.05734	3.90033	4.49942	3.45442	4.11642			2.37107	0.866812	0.852506	3.56537	1.20396	1.2648
	407	7.99371	5.20114	7.54399	5.36998	5.46055	4.73826				7.36665	6.94937	8.08382	7.14517	7.72032	10.3085			0.99621	1.99549	0.64817	0.664418	1.23761	1.02853			4.44291	3.40614	4.44229	2.85997	4.69999	4.80538			6.62677	6.00291	6.98909	4.8817	7.83682	8.57182			1.46821	3.74361	2.2984	0.786433	0.51285	3.6484
	408	10.261	9.30495	12.2873	9.6688	9.60391	12.8605				3.22958	2.04736	1.52605	4.8311	4.43573	2.96657			0.495167	0.427678	0.44146	0.409578	1.07477	0.50348			2.27906	0.917005	0.769881	3.35335	4.00661	3.70886			3.10551	1.19551	1.15317	4.12895	5.19177	3.88057			2.3357	2.1091	1.93464	1.32831	2.4005	1.64947
	409	5.12113	5.94739	2.13414	8.35133	6.87154	7.82979				2.34349	1.9032	2.17694	1.63486	0.192505	2.01295			1.34527	1.09782	0.597003	0.573861	0.624571	0.776029			2.42511	1.64326	2.07327	1.15187	0.125722	1.23362			2.78217	2.02971	2.37703	1.40685	0.151184	1.2119			2.65855	2.8904	1.97834	1.72017	0.446954	1.25542
	410	5.3574	5.07638	5.05015	3.6279	0.335998	4.87513				14.9929	14.1121	21.1191	24.5442	12.9689	15.4287			2.75808	2.14638	0.979419	1.72354	0.944947	3.84689			5.2977	4.8453	7.95714	7.72036	4.44109	6.17167			16.2757	14.422	20.3945	22.2607	12.4747	15.7922			5.73606	3.34571	3.22983	1.4694	1.21521	7.26476
	411	11.2133	8.6736	16.3411	13.1028	8.67348	10.8786				8.35573	4.94476	8.24571	7.74187	9.30493	10.8103			1.114	2.42788	0.500552	0.316507	0.434497	1.34879			6.9437	2.22626	7.57329	4.92703	8.09966	6.66648			9.08186	3.36649	9.28365	6.83884	10.1089	9.99707			2.90402	4.60441	0.642479	0.865626	0.355599	1.01414
	412	12.011	6.48604	11.8761	10.6966	11.944	12.8692				1.34962	3.13838	3.97946	6.98227	3.81963	2.48457			0.706285	0.899313	0.670944	0.207279	0.803331	0.520177			0.456123	2.90354	2.15278	4.3346	2.98208	1.57891			0.660522	4.18564	3.01631	6.93373	4.42026	2.44919			2.24098	2.15743	1.22472	1.55284	2.68415	1.57123
	413	2.36585	7.31082	6.74656	11.6017	5.55536	4.4783				1.65247	3.34036	1.71881	5.45914	2.86331	3.36871			0.307788	1.88615	0.200193	0.478903	0.413505	0.524896			0.743463	2.49202	2.64948	5.63461	0.820827	2.89159			0.980927	3.26042	3.83116	7.36081	1.19809	3.51706			0.268796	2.20069	1.31174	0.68632	1.69563	0.507233
	414	3.06095	6.34518	3.10658	9.90071	3.83402	6.92566				1.88283	0.494446	2.53593	4.07033	1.84628	3.70135			0.152191	0.514851	0.396774	0.528898	0.531625	0.525884			1.05492	1.15764	3.06046	3.70229	1.75786	4.23178			1.35265	1.41895	3.88702	4.13969	2.05702	4.47713			0.654904	1.21361	1.81954	1.57605	1.28306	1.71678
	415	4.18815	1.25536	4.82718	7.59352	3.39129	7.10242				17.7426	14.3559	14.7638	13.9696	14.1565	13.7264			3.07593	3.88611	0.45928	1.20927	1.18735	2.19778			7.09168	6.53178	6.38125	5.23596	6.7628	6.58641			17.8542	14.8969	14.4661	12.9979	15.9406	15.5915			5.55522	8.17285	0.787022	3.0779	0.678457	3.29496
	416	11.0927	10.0029	12.0043	11.7366	9.47447	10.4124				5.70018	4.65486	6.06813	6.60013	4.26097	7.32425			0.565306	1.17097	0.497354	1.05637	1.37326	1.74255			2.2279	4.29834	3.99309	4.52412	1.94193	5.72731			3.35672	4.51135	4.71721	5.54419	2.49574	6.72301			1.35142	2.31107	1.27267	3.56398	2.08784	1.00629
	417	7.29022	8.44271	9.64954	12.6333	5.7294	10.0219				5.29401	6.39201	7.30959	5.89655	4.57652	7.13374			1.72757	2.28701	0.39559	0.858359	0.249751	0.429181			2.98056	3.99156	4.82583	3.79573	1.56966	2.52008			3.87575	5.94444	5.4243	4.46808	1.93019	3.8707			1.41384	2.40606	1.54047	1.78595	0.895828	1.75
	418	8.10553	8.44923	12.2146	9.73991	6.01902	9.99199				2.41785	2.09784	1.41698	4.6147	0.738586	2.95338			0.354912	0.379084	0.91421	0.296834	0.614736	0.604153			1.43573	0.800703	0.346376	2.98565	0.236485	0.513131			1.98537	1.22173	0.49852	3.96339	0.310104	0.660645			1.97419	1.32068	1.46866	0.753933	1.96091	0.777635
	419	4.02754	4.92561	2.51864	9.69291	0.893678	6.46615				5.76712	7.92325	6.44423	8.27094	5.35585	6.42439			0.310152	2.76471	1.12113	1.07374	1.31463	1.59199			3.6087	5.73415	4.70194	4.83566	5.02213	3.68785			5.14751	7.41054	5.92146	7.53661	7.12897	6.09631			0.844013	2.14195	0.391341	1.20257	2.59509	1.96204
	420	9.97234	10.5244	11.1191	11.9433	7.19561	9.13653				2.31367	2.56462	2.68652	4.82962	3.22853	2.62927			0.905347	0.639359	0.328055	0.736875	0.719605	0.629451			1.02506	0.528714	1.57723	4.12253	2.546	1.95392			1.40355	0.695007	1.82993	4.3477	2.85928	2.42003			2.46638	1.49857	0.364152	1.24885	1.35166	2.26113
	421	4.17766	4.8942	4.6109	10.3679	4.84309	4.58791				2.46304	1.82922	2.79376	4.29427	2.7973	3.6823			0.71557	0.881016	0.433764	0.463184	0.583796	0.275843			2.24948	1.48734	2.62199	3.33763	2.51528	1.95243			2.71275	1.91315	2.94907	4.22913	2.8643	2.54895			1.58335	0.662171	1.90677	2.02053	2.18876	0.946698
	422	5.51836	4.96759	6.04923	9.94258	4.42617	7.15468				9.19737	4.61615	7.90576	9.51956	11.1784	9.0108			0.995565	3.28373	1.23897	0.261895	2.45666	1.18619			4.85348	0.546675	4.51198	5.64024	5.41823	3.6528			9.20715	1.16319	8.49702	11.2306	11.2389	6.77589			2.80935	5.52932	2.97959	0.775482	5.43618	1.09048
	423	9.93174	5.18529	8.23914	11.1997	8.2056	10.5728				3.96811	2.29805	3.11508	2.53183	1.90294	3.01491			0.670313	0.986979	0.103681	0.349634	0.643597	0.469669			2.99587	1.73688	2.92142	2.30584	1.26862	1.66038			4.49368	2.14771	3.71349	2.80408	1.73047	2.07928			0.357325	1.68327	1.08234	1.03967	0.812084	1.2986
	424	5.97062	5.76626	6.26699	6.44454	2.69661	5.68982				5.79883	3.85027	4.26816	3.86581	4.7025	4.65254			0.238779	1.00352	0.370106	0.577095	0.986532	0.646229			2.6544	3.83513	2.71488	2.07287	3.26571	2.21224			4.40416	5.76395	3.90811	3.50511	4.91843	2.89079			2.26357	0.84023	3.49154	2.61859	2.17137	0.25143
	425	8.2851	7.03861	8.01144	5.64775	5.69722	8.29608				1.43103	3.40936	1.17651	2.48662	2.43951	1.46603			0.220102	1.3552	0.405822	1.08094	1.37007	0.635785			2.20443	2.44134	0.0240675	0.0452974	0.520851	0.22527			2.87553	3.42659	0.0325775	0.0639496	0.711426	0.300186			1.69602	1.27175	0.52124	4.19561	1.43157	0.57193
	426	2.81923	6.32424	2.21238	5.27529	3.89341	2.68661				0.765579	1.77715	0.610168	1.82556	4.24283	1.23772			2.31774	1.90226	1.45739	1.45097	2.04928	1.12761			1.31801	1.30082	1.16157	2.06654	2.53571	1.0639			2.46909	2.34729	1.72423	3.40033	4.62032	1.76852			2.87986	3.4958	2.93106	0.69729	3.73182	1.44557
	427	0.84344	2.19459	0.918724	2.06104	4.63985	1.89053				4.85034	3.68668	5.20808	1.76665	2.04617	1.8322			0.579407	0.261835	0.310259	0.534312	0.582233	0.172738			4.85996	3.96382	4.66661	1.37358	1.20328	1.39			6.55284	5.61533	5.89886	1.93364	1.71985	1.76418			2.07401	0.415279	0.536151	1.47413	0.921359	0.560634
	428	8.40703	7.93641	11.7119	3.35084	3.4143	3.61989				3.85176	2.30626	3.18388	4.34645	2.42339	4.38428			0.668059	0.871074	0.768829	0.149501	0.742314	0.702987			1.73994	2.4703	3.60372	4.36481	2.04845	3.82			2.39738	2.77687	4.08208	5.1702	2.61832	4.13271			3.76532	3.13822	1.63962	0.592923	2.53692	0.69877
	429	7.56197	7.29025	6.11551	11.5031	4.42162	9.98535				4.45772	3.8746	5.85077	6.28377	3.98669	4.86546			0.832169	0.665908	0.848528	0.273508	0.546833	0.729489			3.32775	2.81304	5.80078	5.26113	4.5281	2.67395			4.96082	4.06978	7.85651	7.59935	6.50964	4.31836			2.24746	0.234432	1.7059	1.17634	1.69859	3.00166
	430	7.03281	7.28773	10.4032	10.9045	5.55387	6.85517				2.29582	3.85217	6.57858	4.13441	4.53125	4.30406			0.795908	0.701355	0.740204	0.561569	0.831042	1.53398			1.24466	3.97585	5.584	2.9412	2.49587	3.25533			1.93056	5.09822	8.62642	4.52541	4.21654	4.66936			2.21975	1.20532	1.34023	1.32794	1.7552	4.50497
	431	4.75587	7.09426	10.7548	7.4442	5.52902	6.42264				8.39102	6.33916	9.63722	10.0175	5.38893	9.88298			0.632109	2.32631	0.581934	0.856882	1.61073	0.413261			5.14056	4.15487	4.4506	6.36791	3.03877	6.73953			8.15628	6.64995	7.73759	10.5666	5.46687	10.8982			0.896572	3.54502	2.47545	1.22762	3.95675	0.0979998
	432	11.992	8.98215	12.8876	13.5206	6.95348	15.2793				7.69151	3.44029	6.15614	3.69832	5.88309	5.75697			0.217882	1.64914	0.397606	0.192259	1.01649	0.877518			4.18503	3.19947	4.97233	3.8998	4.70267	4.31432			6.7576	4.10417	6.68259	5.02324	5.6223	5.91858			3.92792	1.36362	1.10123	1.66438	1.69275	1.41812
	433	11.1522	7.18673	10.2689	7.45626	9.75261	9.26249				4.0025	4.33105	6.47366	5.84727	5.56682	6.14534			0.982788	1.03798	0.190082	0.298453	1.64944	1.04329			3.20535	1.89582	5.19803	3.01226	3.41121	4.67393			4.78935	2.73657	7.29254	4.4529	4.96109	5.93094			1.57281	1.47588	0.266519	0.889712	3.1382	3.46283
	434	7.29128	7.91587	10.7469	10.9702	7.39451	13.5904				6.59373	6.88029	3.77623	5.53473	5.61092	4.50415			0.57215	1.1807	0.986343	0.538826	2.46939	0.92988			3.1604	4.4522	2.16566	2.84444	2.41049	1.53598			5.81599	7.50674	3.58495	4.61617	4.34029	2.31245			1.695	1.70537	1.34296	0.774402	3.21745	3.05381
	435	9.29155	8.91972	4.98249	8.46033	5.04475	6.28569				6.40564	4.62979	5.89711	4.81625	5.58907	3.89702			0.687215	1.60305	0.397916	0.866503	0.911061	0.578169			4.01935	3.305	3.54078	2.97729	3.60775	3.01439			5.49242	5.01242	4.93556	4.14493	5.56929	4.3806			2.00543	1.5528	2.25928	1.5054	0.924458	0.593501
	436	10.5016	9.1809	9.78828	7.48853	6.19683	7.96287				1.09224	2.0647	4.57614	3.91725	2.35199	1.8391			0.827036	1.03722	1.20841	0.686197	0.424166	0.701829			0.0848759	0.592617	4.22195	3.19716	2.1185	1.47573			0.14743	0.862259	6.05565	4.18962	2.88734	2.2554			3.86632	1.87534	2.32671	1.66531	1.39561	1.89957
	437	1.57593	4.06459	7.08263	7.83334	3.5537	3.26405				1.72714	3.69176	3.24973	3.88507	3.82437	5.10803			0.898708	0.596953	0.31034	0.209925	0.730131	0.411528			0.975151	2.46798	2.54311	2.98249	2.76679	2.74312			1.57114	3.96362	4.31096	4.05515	4.32236	4.33743			0.523941	1.84152	2.40602	0.596209	2.19881	1.42873
	438	2.88775	6.83161	5.51089	7.76421	5.74578	8.94071				4.05998	4.48232	5.11519	5.08424	5.01927	3.46312			1.10648	1.34164	0.383999	0.447315	1.03783	0.292612			4.06013	4.26501	3.69669	3.52981	4.09188	3.36216			5.25578	5.5827	4.9948	4.31169	5.04601	3.84721			3.0582	2.5382	2.35202	1.52226	1.62382	0.76248
	439	7.64893	8.34581	8.11793	8.80572	7.70964	7.58852				2.49602	2.25194	0.787048	2.71378	1.86923	4.05568			1.01373	1.00459	1.03507	0.289118	0.943447	0.344037			1.71911	0.955563	0.460952	1.54616	1.30166	2.31785			2.15132	1.13029	0.633209	2.25801	1.64034	2.86281			3.81784	2.22209	3.37775	1.20676	1.58743	2.13371
	440	4.89101	5.30983	1.7496	6.51031	3.04723	7.91438				1.24893	4.37955	4.43622	6.72922	3.32231	5.63834			0.476128	1.53508	0.410985	0.70458	0.449854	0.321234			0.988487	3.17821	2.67207	4.53656	2.87576	4.85999			1.23131	4.45897	3.13606	6.10936	3.67435	5.80296			1.16442	1.74256	1.97415	1.62063	0.97772	1.86159
	441	2.50017	7.90053	8.03114	11.7325	5.46827	10.6682				10.5997	9.26295	11.2742	11.11	8.56427	8.37431			2.10441	1.54995	0.629438	1.59826	2.69384	2.29713			5.75837	3.34287	6.22749	5.31821	5.30267	5.41489			11.5637	7.44426	12.5452	10.9871	8.91449	9.92049			4.03341	0.328056	1.40898	5.98438	4.47264	3.76912
	442	11.0876	8.58093	12.9768	9.20356	8.55435	9.91341				7.09306	3.20097	7.33344	6.6138	5.83536	6.29343			0.989839	1.30017	0.295021	0.717547	0.59628	0.627098			7.062	3.19605	6.73598	4.33651	4.76924	3.59106			8.364	4.15981	8.15289	5.5674	5.51971	4.72809			1.45375	3.00222	1.31	1.20851	0.25517	0.703527
	443	12.4484	7.37221	11.7988	11.2848	9.67756	10.8998				7.94835	3.00285	8.18158	4.67308	9.45016	8.88857			1.15367	0.933295	0.862022	0.396937	1.78267	0.939192			2.85315	2.37754	3.79243	2.59937	5.82759	5.41401			4.51758	3.38945	6.51727	4.15439	9.53217	8.60773			2.05877	2.38197	1.48697	3.02883	2.11033	1.71576
	444	8.37547	4.44921	9.88924	7.02475	9.87724	11.4265				3.23148	3.00488	4.75761	5.14702	4.52055	5.79007			0.236302	1.18978	0.637555	0.170356	0.670797	0.809889			2.44793	3.55539	4.15818	5.20705	3.3669	4.32925			2.76721	4.06554	4.58412	6.3168	4.25792	4.86926			0.664044	1.87493	1.55391	0.347652	1.85294	1.21346
	445	5.90999	8.03083	10.3127	9.09792	7.38247	11.3662				1.45908	3.66331	2.53059	3.03302	2.9928	1.85197			0.740149	1.11856	0.343187	0.844575	1.10577	0.541875			0.7145	2.16628	2.8245	1.20922	2.5428	1.60479			1.07761	2.62234	3.29897	1.71703	3.08252	2.00096			1.18592	1.92347	1.31435	2.55595	2.45397	1.05052
	446	2.70482	8.55045	5.53008	5.43619	5.06528	3.7965				1.34947	1.58545	1.81375	2.75172	2.80153	0.461258			1.24456	0.31045	0.226558	0.923514	0.460594	0.588738			0.195751	1.70871	2.47726	2.46191	2.37563	0.0922599			0.234406	2.24486	2.98706	3.34169	3.00377	0.109528			1.83411	2.0871	1.47633	1.2831	1.94464	1.91526
	447	2.77898	4.55613	3.95906	5.74212	5.68241	1.00019				3.18637	1.78059	2.7336	1.31508	2.48955	2.84029			1.85771	0.703004	0.207266	0.278858	0.88867	0.958149			2.48585	1.40048	2.12007	1.77806	1.13783	1.58557			3.03586	1.51178	2.49567	2.13327	1.17224	1.7787			2.82551	1.96244	0.445392	0.800825	1.39514	0.659266
	448	5.40367	4.83089	5.84382	3.65025	4.82625	6.35235				3.79958	3.20963	4.90736	1.84906	3.44223	6.21626			0.727665	0.91714	0.351455	0.310114	0.996302	0.220237			3.1823	2.22478	2.56578	2.20645	3.03757	4.76169			4.74614	3.52873	3.89607	3.19141	4.83682	5.95035			0.505778	1.99882	1.35293	1.07218	2.50268	1.33668
	449	6.55504	5.71422	7.61355	2.95139	4.12456	11.3494				3.36792	1.94125	2.33353	1.83034	2.29819	2.5247			0.194994	0.580466	0.653018	0.509927	0.790694	0.118746			2.83118	2.35881	2.0749	1.1019	3.06935	2.0697			4.09769	2.88472	2.90411	1.35823	4.31174	2.9686			1.91708	2.22309	1.09461	1.80696	1.1059	0.354247
	450	5.92248	4.36749	5.11979	3.90307	3.90026	4.68562				2.83766	3.47093	2.34555	3.31523	4.72301	2.66145			0.656221	0.00638474	0.387065	0.0689331	1.78099	0.48674			3.56187	2.72029	2.06062	2.30794	4.94999	2.54613			3.98668	4.03073	3.01241	2.85245	5.78073	3.5128			1.41996	2.17932	1.47232	1.74773	2.58987	1.59849
	451	6.51994	6.04819	3.2695	6.50599	6.97861	4.85069				3.29567	3.52419	4.77194	3.27695	5.48593	5.82652			1.37767	0.677145	0.68417	0.708817	1.7416	1.08454			2.20461	3.77762	3.64072	2.46064	3.34316	3.4834			3.25328	4.74716	4.74022	3.19397	4.57173	4.79939			1.8461	1.88684	1.04374	1.83765	1.82794	2.04592
	452	5.42878	7.55869	7.54595	6.01342	6.54147	7.94117				5.94687	4.48035	5.92859	5.9933	5.13618	5.59163			0.491314	1.97381	0.999572	0.0892812	0.471487	0.431831			4.18363	2.9065	3.3203	4.21381	2.95961	4.28565			6.75322	4.60663	4.87968	5.74359	5.17087	6.12726			1.90388	1.51164	2.39133	0.331289	0.391984	0.667364
	453	8.46455	7.88081	11.0553	11.0691	5.6742	9.52861				3.21204	2.5329	5.13701	3.9588	4.85559	3.05052			1.46865	0.542304	0.286328	0.853295	0.926279	0.63388			2.00846	2.85944	3.65658	3.74573	4.60965	1.45991			2.88789	3.16821	5.46114	4.99937	5.61826	2.11497			2.56006	0.747364	2.50789	1.91248	0.368651	1.22059
	454	5.44389	4.68657	6.97642	7.01263	7.5016	4.86825				2.81998	4.46393	5.35535	2.48024	4.77531	4.8289			0.779923	1.03597	0.380505	0.413508	2.11432	0.70557			2.842	4.45966	4.25856	1.43694	3.62989	3.85902			3.56505	6.03949	5.56982	1.81532	4.757	4.98351			1.40435	1.29986	0.944013	0.167572	3.66811	1.58734
	455	4.91298	8.99967	10.3514	5.15929	7.29268	8.18167				3.11725	3.70204	4.55214	3.58937	3.26039	2.60982			1.33458	0.696767	0.93251	1.84423	2.36455	1.08351			1.62904	2.14866	1.40476	3.30201	1.97266	1.47349			2.10269	3.29546	1.95271	4.58745	2.70479	2.09984			0.59845	1.80452	1.31957	1.99198	2.46064	1.67511
	456	4.36607	4.96	6.16041	5.51453	3.61749	3.84437				1.78764	1.60564	1.48643	2.25105	1.63292	0.830734			0.366137	1.23416	0.490707	0.808813	0.379001	0.550145			1.39078	1.15895	1.37927	1.76736	1.512	1.90037			1.61714	1.36165	1.77361	2.54514	1.78133	2.28319			1.85742	3.42023	2.07074	2.74994	1.56534	2.21678
	457	4.04534	3.84022	3.01193	4.50144	2.99421	2.10146				2.74373	3.89767	5.95467	2.14372	2.50906	5.20367			1.1457	0.542343	0.0992641	0.663808	0.122092	0.380768			1.5374	3.18783	5.06902	0.875578	2.21043	4.49509			2.05507	3.81854	6.94481	1.27283	3.2417	5.99976			1.16765	1.71184	0.827093	2.02199	1.92052	2.00779
	458	5.60989	8.21716	8.57013	3.74573	3.56016	9.60625				2.18251	2.70729	4.50322	3.16846	2.22127	1.51915			0.947065	0.614031	0.964506	0.225465	0.981824	0.247017			1.29394	1.54965	3.01753	2.59438	2.48298	1.32621			1.65755	2.05983	3.50078	3.20651	2.86354	1.55728			1.93875	1.20558	0.669717	0.950699	1.49724	0.968598
	459	4.55143	4.66102	7.88399	6.10162	4.10565	3.03398				3.85075	1.51723	2.86913	4.26671	0.78772	2.50104			1.47898	0.811812	1.4954	0.550694	0.733984	0.354418			2.57068	0.712754	0.489498	3.99266	0.318096	1.71982			3.17964	0.957596	0.68483	5.04015	0.367599	2.09976			2.08213	0.476647	2.14868	0.47315	2.60888	2.92492
	460	6.43692	3.46925	4.44723	7.6726	1.38612	6.10497				1.94907	2.53275	2.32715	3.6606	3.41066	1.65823			0.245375	1.18989	0.659359	0.383824	1.44015	0.0368752			1.68913	1.8094	1.58398	3.02954	2.91897	1.05655			2.34753	2.47142	1.89642	3.75574	4.22147	1.16115			1.90454	1.32237	1.30941	0.770756	1.60516	0.124671
	461	3.25742	5.19299	5.62018	6.65339	5.07892	3.47827

## Sheet: Figure 4
Figure 4 single voxel time course examples, cross run model prediction and corss validated R2 for all cross validation folds for S1 and S2, for NORDIC and Standard (Panel B)
S1
Model prediction
	Nordic
	97.6459	97.6459	97.6459	97.6459	97.6459	97.6459	97.6459	97.6459	97.6459	97.6432	97.6211	97.5775	97.5299	97.4924	97.4685	97.4561	97.4515	97.4517	97.4546	97.4614	97.4878	97.5352	97.5858	97.6255	97.6509	97.6643	97.6695	97.8159	99.0272	101.413	104.019	106.074	107.379	108.058	108.309	108.296	108.135	107.762	106.315	103.718	100.942	98.7618	97.3712	96.6359	96.3478	96.3193	96.4257	96.5977	96.7906
	Standard
	98.1919	98.1919	98.1919	98.1919	98.1919	98.1919	98.1919	98.1919	98.1919	98.1879	98.1551	98.0905	98.02	97.9644	97.929	97.9106	97.9038	97.9041	97.9085	97.9185	97.9576	98.0278	98.1028	98.1617	98.1993	98.2192	98.2269	98.3413	99.2847	101.144	103.175	104.777	105.793	106.321	106.517	106.505	106.379	106.088	104.958	102.931	100.765	99.0629	97.9775	97.4036	97.1769	97.1391	97.1915	97.2924	97.4167
voxel time course
	Nordic
	101.497	97.9076	94.0936	100.207	98.7149	102.495	98.7065	98.314	98.1513	98.3696	96.6552	97.008	99.0372	98.0829	96.4004	98.8168	97.9348	97.2426	99.841	98.988	102.635	102.415	99.5375	101.207	101.559	95.9097	93.0202	100.835	99.4159	105.833	109.302	110.364	109.278	109.56	111.53	107.242	107.325	112.974	109.478	103.639	94.4306	94.4074	93.6829	92.3117	90.7897	88.835	92.3846	96.9811	100.125
	Standard
	107.442	100.972	92.1479	100.275	95.9208	103.61	102.192	97.028	99.3933	107.424	92.9948	96.5619	104.001	93.2626	88.5427	99.2943	96.4943	89.0003	99.9818	99.9884	99.3197	104.827	103.7	96.823	103.494	99.2316	84.1587	108.049	96.3666	104.039	109.954	101.141	105.595	114.21	109.665	99.9382	109.684	117.181	111.388	100.343	93.7599	100.609	97.028	93.3893	89.3857	90.0523	99.0057	102.39	105.15
R2
	cross validation folds
		Nordic	Standard
	1	30.5594	22.8149
	2	30.2526	19.3723
	3	22.8544	17.0821
	4	29.9071	20.7329
	5	28.7897	18.5759
	6	43.9567	24.2747
	7	38.0426	22.4334
	8	40.7309	24.9249
	9	38.4205	22.0749
	10	37.8269	22.4391
	11	40.6065	24.7068
	12	41.2469	22.9206
	13	41.4995	25.1032
	14	40.9148	22.7136
	15	40.8461	23.1086
S2
Model prediction
	Nordic
	98.8907	98.8907	98.8907	98.8907	98.8907	98.8907	98.8907	98.8907	98.8907	99.2187	101.94	107.296	113.145	117.76	120.691	122.219	122.785	122.757	122.397	121.564	118.32	112.499	106.279	101.392	98.2751	96.6273	95.9875	95.7272	94.0225	90.4976	86.6269	83.6263	81.7988	80.9248	80.6861	80.8274	81.1707	81.8384	84.2955	88.674	93.3459	97.0149	99.3525	100.588	101.068	100.833	98.5403	94.1538	89.3792
	Standard
	98.8332	98.8332	98.8332	98.8332	98.8332	98.8332	98.8332	98.8332	98.8332	99.1572	101.845	107.136	112.914	117.473	120.368	121.877	122.437	122.408	122.053	121.23	118.025	112.276	106.132	101.304	98.2251	96.5973	95.9653	95.7126	94.0647	90.6536	86.9075	84.0047	82.2382	81.3951	81.1667	81.306	81.6403	82.2889	84.6731	88.9212	93.4537	97.0133	99.2812	100.48	100.946	100.718	98.4932	94.2377	89.6055
voxel time courses
	Nordic
	103.642	110.241	109.828	105.005	116.762	99.7436	95.214	109.1	106.664	90.232	97.9622	107.67	99.0515	102.15	102.35	112.257	126.905	117.344	121.38	120.293	114.082	119.8	102.626	92.1617	96.7883	93.9194	90.4313	93.7513	83.3553	85.0398	88.7611	85.4661	84.6972	76.4359	66.1643	76.0532	84.8603	78.998	89.2463	92.9812	94.8001	105.872	98.8958	100.808	97.3148	89.9846	110.498	105.484	89.1658
	Standard
	107.792	123.775	107.529	110.388	104.432	98.9364	100.049	102.424	117.73	89.0297	97.865	104.88	103.781	99.2388	84.6867	104.316	129.823	123.147	124.731	112.871	123.565	129.959	123.978	100.819	94.1965	112.534	82.491	87.9514	65.0155	81.9172	83.2884	74.6393	91.0816	77.7479	69.7702	73.9121	75.674	72.5006	81.0636	94.7566	85.8649	87.8031	99.8135	90.7023	87.0928	87.4746	121.11	110.383	82.4609
R2
	cross validation folds
		Nordic	Standard
	1	20.9828	8.85567
	2	23.4401	10.1021
	3	21.9715	10.0201
	4	18.4665	8.65653
	5	26.8976	11.512
	6	27.2632	10.8438
	7	27.4757	10.916
	8	22.7717	9.5686
	9	30.0194	11.8525
	10	28.8991	11.6521
	11	22.4347	9.91033
	12	29.5606	11.9419
	13	21.4866	9.49997
	14	28.2651	11.647
	15	30.5084	12.3501
[truncated: 69 more columns]

## Sheet: Figure 5
Figure 5 average spatial point spread funcion for and traces for S1 and S2 and single run global smoothsness values for S1, S2, S3, and S4 for NORDIC and Standard (panels B and C)
S1
	model
		NORDIC
		0.726827	0.726828	0.726828	0.726828	0.726828	0.726828	0.726828	0.726828	0.726828	0.726828	0.726828	0.726828	0.726828	0.726828	0.726828	0.726828	0.726828	0.726828	0.726828	0.726828	0.726828	0.726828	0.726828	0.726827	0.726826	0.726823	0.726813	0.726784	0.726707	0.726516	0.726061	0.725036	0.722815	0.718143	0.708531	0.689389	0.653574	0.593067	0.504042	0.392834	0.276488	0.174817	0.100004	0.0527385	0.0262859	0.012646	0.00592488	0.00269457
		Standard
		0.721472	0.72148	0.721482	0.721484	0.721484	0.721484	0.721484	0.721484	0.721484	0.721484	0.721484	0.721484	0.721484	0.721484	0.721484	0.721484	0.721484	0.721484	0.721484	0.721484	0.721484	0.721484	0.721483	0.721481	0.721476	0.721462	0.721428	0.721345	0.72115	0.720705	0.719718	0.7176	0.71323	0.704631	0.688708	0.66132	0.618109	0.556242	0.476518	0.384569	0.289945	0.20311	0.131919	0.0795533	0.044753	0.0236593	0.0118598	0.00568785
	traces
		NORDIC
		0.735036	0.74665	0.751447	0.749993	0.744618	0.734238	0.720217	0.703285	0.683633	0.661958	0.637158	0.610209	0.584686	0.562442	0.542558	0.524943	0.51144	0.502382	0.499115	0.502728	0.517735	0.557668	0.597158	0.651772	0.742844	0.831646	0.92159	0.987677	0.999592	0.998762	0.990409	0.952887	0.90622	0.853481	0.819195	0.78619	0.7525	0.703588	0.636127	0.558125	0.472341	0.370486	0.268499	0.172942	0.0886478	0.0147778	-0.0524627	-0.120431
		Standard
		0.694331	0.697488	0.697339	0.694154	0.689524	0.682758	0.674561	0.665326	0.655166	0.644558	0.633297	0.622263	0.613445	0.608041	0.605526	0.604642	0.604155	0.603622	0.602733	0.60143	0.60114	0.608563	0.628528	0.679778	0.726486	0.782893	0.832697	0.872372	0.902314	0.885127	0.871314	0.864935	0.833819	0.783966	0.748841	0.71884	0.690188	0.652085	0.597987	0.535913	0.468776	0.380873	0.29145	0.208827	0.138082	0.0763928	0.0199425	-0.038256
S2
	model
		NORDIC
		0.807073	0.807073	0.807073	0.807073	0.807073	0.807073	0.807073	0.807073	0.807073	0.807073	0.807073	0.807073	0.807073	0.807073	0.807073	0.807073	0.807073	0.807073	0.807071	0.807067	0.807058	0.807035	0.806983	0.806868	0.806621	0.806113	0.805106	0.803183	0.799656	0.793464	0.783081	0.766515	0.741458	0.705654	0.65748	0.596616	0.524571	0.444803	0.362271	0.282502	0.210458	0.149594	0.10142	0.0656159	0.0405588	0.0239928	0.0136095	0.0074172
		Standard
		0.759875	0.759875	0.759875	0.759875	0.759875	0.759875	0.759875	0.759875	0.759875	0.759875	0.759875	0.759875	0.759875	0.759875	0.759875	0.759875	0.759875	0.759875	0.759872	0.759865	0.759851	0.759823	0.759769	0.759668	0.759479	0.759135	0.758514	0.757408	0.755449	0.752012	0.746039	0.735815	0.718749	0.691359	0.6498	0.591186	0.515445	0.42673	0.333148	0.244433	0.168692	0.110078	0.068519	0.0411284	0.0240626	0.0138393	0.00786614	0.00442878
	traces
		NORDIC
		0.986226	0.97387	0.961621	0.949202	0.936658	0.924153	0.911803	0.899389	0.88901	0.88287	0.886379	0.887883	0.886934	0.883518	0.877681	0.869815	0.860095	0.845135	0.828258	0.812816	0.78671	0.761048	0.738335	0.719287	0.704406	0.694047	0.68799	0.686781	0.690769	0.698774	0.704637	0.646719	0.58663	0.525681	0.463997	0.401641	0.338671	0.275117	0.211012	0.149936	0.129149	0.115173	0.100773	0.0859221	0.0707924	0.0555691	0.0404304	0.0253495
		Standard
		1.00478	0.981943	0.957292	0.931094	0.903621	0.875118	0.845689	0.815031	0.783532	0.761588	0.781487	0.799905	0.816563	0.831389	0.844384	0.855615	0.865044	0.865723	0.857468	0.847507	0.804988	0.761256	0.723813	0.693291	0.669953	0.653982	0.645263	0.644016	0.650226	0.661864	0.670927	0.61101	0.548072	0.483329	0.416992	0.349216	0.280154	0.209913	0.138611	0.0710706	0.0423999	0.0189569	-0.0049965	-0.0294802	-0.0542559	-0.0788582	-0.102857	-0.126481
global smoothness values
stage	type	runnum	subj	parameter	param_val
pre	Standard	1	s01	fwhm_acf	0.930704
pre	Standard	3	s01	fwhm_acf	0.926496
pre	Standard	4	s01	fwhm_acf	0.926038
pre	Standard	5	s01	fwhm_acf	0.925484
pre	Standard	6	s01	fwhm_acf	0.925304
pre	Standard	8	s01	fwhm_acf	0.924753
pre	NORDIC	1	s01	fwhm_acf	0.918153
pre	NORDIC	3	s01	fwhm_acf	0.913235
pre	NORDIC	4	s01	fwhm_acf	0.912222
pre	NORDIC	5	s01	fwhm_acf	0.915438
pre	NORDIC	6	s01	fwhm_acf	0.911412
pre	NORDIC	8	s01	fwhm_acf	0.910935
post	Standard	1	s01	fwhm_acf	0.950979
post	Standard	3	s01	fwhm_acf	1.0293
post	Standard	4	s01	fwhm_acf	1.02452
post	Standard	5	s01	fwhm_acf	1.02528
post	Standard	6	s01	fwhm_acf	1.02233
post	Standard	8	s01	fwhm_acf	1.0246
post	NORDIC	1	s01	fwhm_acf	0.946896
post	NORDIC	3	s01	fwhm_acf	1.02833
post	NORDIC	4	s01	fwhm_acf	1.02383
post	NORDIC	5	s01	fwhm_acf	1.0276
post	NORDIC	6	s01	fwhm_acf	1.02159
post	NORDIC	8	s01	fwhm_acf	1.02478
pre	Standard	1	s02	fwhm_acf	0.924519
pre	Standard	2	s02	fwhm_acf	0.923996
pre	Standard	3	s02	fwhm_acf	0.923035
pre	Standard	4	s02	fwhm_acf	0.924427
pre	Standard	5	s02	fwhm_acf	0.922527
pre	Standard	7	s02	fwhm_acf	0.92403
pre	NORDIC	1	s02	fwhm_acf	0.92084
pre	NORDIC	2	s02	fwhm_acf	0.924049
pre	NORDIC	3	s02	fwhm_acf	0.923779
pre	NORDIC	4	s02	fwhm_acf	0.925227
pre	NORDIC	5	s02	fwhm_acf	0.919848
pre	NORDIC	7	s02	fwhm_acf	0.923981
post	Standard	1	s02	fwhm_acf	0.939233
post	Standard	2	s02	fwhm_acf	0.945817
post	Standard	3	s02	fwhm_acf	0.94668
post	Standard	4	s02	fwhm_acf	0.958834
post	Standard	5	s02	fwhm_acf	0.960362
post	Standard	7	s02	fwhm_acf	0.955095
post	NORDIC	1	s02	fwhm_acf	0.942111
post	NORDIC	2	s02	fwhm_acf	0.954007
post	NORDIC	3	s02	fwhm_acf	0.955762
post	NORDIC	4	s02	fwhm_acf	0.968671
post	NORDIC	5	s02	fwhm_acf	0.962265
post	NORDIC	7	s02	fwhm_acf	0.964683
pre	Standard	1	s03	fwhm_acf	0.922776
pre	Standard	2	s03	fwhm_acf	0.922263
pre	Standard	5	s03	fwhm_acf	0.922707
pre	Standard	6	s03	fwhm_acf	0.924094
pre	Standard	7	s03	fwhm_acf	0.925368
pre	Standard	8	s03	fwhm_acf	0.923955
pre	NORDIC	1	s03	fwhm_acf	0.950748
pre	NORDIC	2	s03	fwhm_acf	0.92412
pre	NORDIC	5	s03	fwhm_acf	0.927188
pre	NORDIC	6	s03	fwhm_acf	0.94858
pre	NORDIC	7	s03	fwhm_acf	0.939723
pre	NORDIC	8	s03	fwhm_acf	0.927879
post	Standard	1	s03	fwhm_acf	0.898932
post	Standard	2	s03	fwhm_acf	0.892493
post	Standard	5	s03	fwhm_acf	0.896249
post	Standard	6	s03	fwhm_acf	0.896014
post	Standard	7	s03	fwhm_acf	0.893129
post	Standard	8	s03	fwhm_acf	0.896254
post	NORDIC	1	s03	fwhm_acf	0.902269
post	NORDIC	2	s03	fwhm_acf	0.863201
post	NORDIC	5	s03	fwhm_acf	0.884629
post	NORDIC	6	s03	fwhm_acf	0.896522
post	NORDIC	7	s03	fwhm_acf	0.884429
post	NORDIC	8	s03	fwhm_acf	0.883985
pre	Standard	1	s04	fwhm_acf	0.927364
pre	Standard	2	s04	fwhm_acf	0.926391
pre	Standard	3	s04	fwhm_acf	0.922039
pre	Standard	4	s04	fwhm_acf	0.923759
pre	Standard	5	s04	fwhm_acf	0.924175
pre	Standard	6	s04	fwhm_acf	0.92021
pre	NORDIC	1	s04	fwhm_acf	0.963933
pre	NORDIC	2	s04	fwhm_acf	0.974371
pre	NORDIC	3	s04	fwhm_acf	0.959448
pre	NORDIC	4	s04	fwhm_acf	0.965025
pre	NORDIC	5	s04	fwhm_acf	0.979408
pre	NORDIC	6	s04	fwhm_acf	0.943067
post	Standard	1	s04	fwhm_acf	0.91474
post	Standard	2	s04	fwhm_acf	0.919364
post	Standard	3	s04	fwhm_acf	0.913202
post	Standard	4	s04	fwhm_acf	0.912775
post	Standard	5	s04	fwhm_acf	0.912541
post	Standard	6	s04	fwhm_acf	0.90925
post	NORDIC	1	s04	fwhm_acf	0.915475
post	NORDIC	2	s04	fwhm_acf	0.949342
post	NORDIC	3	s04	fwhm_acf	0.921284
post	NORDIC	4	s04	fwhm_acf	0.928946
post	NORDIC	5	s04	fwhm_acf	0.92467
post	NORDIC	6	s04	fwhm_acf	0.894864
[truncated: 33 more columns]

## Sheet: Supplementary Figure 3
Supplementary Figure 3: Nordic vs Standard single run tNSR scatter plots for all voxels within cortex mask for S1 and S2
S1																						S2
	NORDIC											Standard											NORDIC											Standard
		runs	1	2	3	4	5	6	7	8			1	2	3	4	5	6	7	8				runs	1	2	3	4	5	6	7	8			1	2	3	4	5	6	7	8
			29.6056	38.9395	39.397	37.8223	33.0467	34.4985	38.2244	31.9794			13.5737	13.1006	17.3302	16.6409	12.5087	14.9231	13.7012	13.9128					18.3814	27.0422	21.0073	19.8233	21.0001	24.4976	19.8036	17.1006			12.8768	15.7096	13.0085	14.6023	14.2914	13.5273	13.0556	13.9397
			29.0061	29.6472	30.4236	29.6209	36.506	31.7936	39.2129	34.6445			12.2521	12.5196	13.1146	11.7159	16.9545	13.2657	14.2612	11.8212					30.7333	30.1588	33.9335	27.734	32.711	29.2013	33.3947	26.3546			17.9218	17.3272	18.9123	18.7602	17.6515	17.4532	17.7775	17.007
			18.5579	27.6105	21.8335	21.8856	22.2363	28.0285	36.7333	33.334			6.65251	9.50223	10.5924	10.7946	10.1029	11.5038	11.3361	14.7822					13.1438	14.5712	11.4724	14.0307	12.5979	13.7194	12.509	12.6046			8.66515	8.16339	8.11185	7.88869	8.094	7.55044	7.40626	7.13457
			26.5847	29.6164	27.3634	22.5771	29.2109	26.0019	27.7162	24.1172			11.4964	11.7572	13.1977	12.331	13.1337	12.6357	12.1327	12.0922					28.9474	36.431	32.7407	33.9693	28.2192	38.9424	30.7351	27.7242			17.5348	21.9296	19.8773	18.7652	18.2672	18.0212	14.4237	15.0978
			25.8802	36.463	29.0272	29.1695	33.3514	35.4072	51.9404	27.4859			10.164	13.8752	12.0721	13.0179	12.1925	13.0425	13.2877	13.7007					22.6365	23.4082	19.9233	19.0411	19.7104	25.2458	19.5764	16.5539			10.2429	11.2174	10.5283	10.7573	10.9801	9.51264	9.53665	10.767
			19.0303	30.3376	26.6977	32.1801	36.1297	29.1085	39.4067	41.0435			10.668	13.049	12.6659	13.4136	13.5796	12.8261	11.7609	14.3319					25.5563	32.1261	32.2736	26.2059	27.2081	31.8892	24.6991	27.46			17.4068	15.8235	16.7063	16.4351	14.8984	16.687	14.362	17.2119
			23.0066	25.036	28.1289	27.8542	34.6247	23.9443	25.3756	20.0867			10.9922	12.5239	13.1775	13.9459	14.1775	11.5075	11.8888	12.9993					18.103	19.3509	15.2383	19.9951	17.1445	21.0434	16.3662	14.3574			10.381	10.0508	9.35512	10.3666	10.1389	9.34866	10.0819	8.91773
			34.7171	47.3071	35.2194	39.5652	34.7893	37.2811	49.0979	43.4081			13.4172	15.8584	14.2952	15.4426	14.7789	16.9172	16.8396	16.785					23.3165	28.7021	24.5718	20.3645	26.5448	24.2088	20.3827	19.0869			13.6963	17.1651	16.124	14.5387	15.6762	13.5718	12.7814	13.7491
			23.6288	28.1435	24.2313	26.6894	27.9765	27.8087	29.7678	33.6655			10.6195	11.7266	11.1886	11.9434	11.162	11.5152	11.1786	11.8886					35.4978	31.6341	34.5133	29.1423	30.5121	33.4813	32.1484	23.8335			19.4799	17.145	19.208	16.8952	16.3207	15.6046	15.3474	13.0828
			27.8822	31.314	28.6444	21.9904	23.2407	17.6823	25.7787	21.7657			12.7942	12.7868	13.3667	11.5594	12.5217	10.217	11.3062	10.3736					9.28083	11.3259	10.814	9.92375	9.23105	10.5878	9.38144	8.5343			6.79048	7.55837	7.74749	6.71368	6.21726	6.47785	7.13147	7.79835
			40.3844	33.8682	39.657	37.4552	28.6381	30.525	37.3667	38.5891			15.9094	13.845	13.925	15.5958	14.0287	15.3884	13.7578	14.132					32.1504	34.7612	27.9572	33.4375	30.5226	30.8314	29.7746	27.7407			16.9091	17.1544	16.4522	19.8386	17.026	17.619	17.0871	16.551
			30.5189	34.836	28.7754	29.2427	25.5379	34.2726	39.1683	27.8342			11.6999	12.5001	9.78904	10.7374	10.2024	11.3155	9.50843	10.0111					18.1554	17.1811	16.2342	15.7985	16.0364	17.6931	14.0116	14.3378			9.79139	11.0197	10.2703	10.8904	9.68468	9.36571	7.94172	9.07374
			27.446	17.3784	24.5051	18.8912	21.9188	19.6898	24.3607	20.9652			12.1359	9.89899	11.746	10.8878	9.87128	9.72927	11.7232	11.9276					31.7178	35.8123	33.2714	32.1806	34.9608	36.4269	39.1688	46.9617			19.9451	21.2211	18.3696	18.8072	20.0269	19.2001	20.3866	21.0669
			36.6731	44.8899	33.3228	25.8562	39.7047	29.0129	36.823	32.1083			13.4386	12.9505	14.0061	13.4902	16.8686	13.702	13.7115	14.3235					15.5235	15.4489	18.4093	14.7539	17.5583	28.7599	19.5072	16.847			9.84631	10.9732	11.5022	10.5138	10.272	11.3766	9.77189	10.5401
			24.9889	34.3373	34.3341	30.2397	40.0012	34.6426	41.9252	35.523			10.4101	10.8997	10.6106	11.6165	12.6684	11.8507	12.0506	12.9587					30.9446	39.0943	32.4077	37.9118	42.2291	38.0816	35.015	33.8366			18.6332	20.7044	19.1989	20.7219	22.9392	19.2949	20.9995	19.2907
			29.8364	27.1652	20.6623	28.8803	28.2061	18.63	27.8256	25.3375			15.2618	13.2689	13.8709	14.1844	13.0308	11.4106	12.4909	11.8704					9.8301	13.1813	10.3594	11.8935	11.1649	14.5066	13.6623	13.4543			7.16	7.68145	7.12448	7.82898	7.56626	7.86691	7.53929	9.09164
			38.3644	40.7194	30.4907	35.7831	40.6225	30.7578	40.1112	41.383			14.1908	15.8625	14.635	18.6557	17.886	16.7021	15.4053	15.8969					33.4365	38.995	34.2021	32.5968	33.8489	41.3012	40.2933	30.7278			21.7605	19.5676	20.1079	20.8821	19.9129	18.7905	19.5678	18.8742
			25.8447	40.7776	35.227	30.8758	35.7793	38.9711	51.7601	43.3039			11.0781	12.1524	13.5615	12.8839	13.0227	14.5767	13.7124	14.029					9.7573	12.2884	10.7574	10.4799	10.2851	11.4489	11.3894	11.1799			6.60966	6.03058	6.9312	6.53833	5.51205	5.75628	6.30448	6.89449
			32.5415	34.22	34.1332	29.6711	48.1941	38.7287	46.4519	32.3571			11.4975	13.0061	12.8088	12.986	16.1253	16.7042	15.6354	13.8839					9.80752	10.0463	9.86387	9.62905	10.2927	10.2795	10.1449	9.8069			8.23092	8.35397	7.69934	7.88095	8.47531	8.20294	8.15713	7.80491
			23.5953	30.3639	30.5724	23.6778	32.1135	32.4252	35.5289	25.0962			9.78585	12.4076	12.2266	10.1497	11.9483	11.7839	12.1659	12.841					31.9176	37.2752	38.766	36.1398	35.3935	36.2599	32.832	34.4545			19.6701	21.4918	19.5005	21.8018	18.5933	20.5257	18.7646	19.5735
			29.4	35.484	33.0924	30.7209	34.9887	35.0596	46.8735	29.1185			13.6415	13.9346	13.4772	14.3864	13.5021	15.5588	14.6091	13.5254					9.63859	11.1635	9.20507	9.41413	7.92089	7.44578	6.59309	7.4114			7.16266	6.77551	6.47374	6.91476	5.36581	5.30796	5.33209	5.99714
			10.5191	21.4472	19.8399	29.3218	34.0615	33.6553	34.7431	32.9343			6.06111	10.2614	10.1646	12.7757	11.6431	14.2379	12.4479	14.2287					10.1057	9.80152	9.89711	9.57643	10.0906	10.3192	10.2678	9.79149			8.73878	7.627	8.16009	8.11508	8.37473	8.49883	8.70061	8.13682
			27.8252	24.6283	27.9952	25.499	33.4843	34.5864	36.5424	29.002			11.4166	13.0002	14.1035	12.5758	12.5585	13.7218	13.4385	14.3834					37.6073	47.1098	43.4129	39.1584	43.4038	46.5802	43.2748	35.7538			22.7309	25.4434	24.6887	23.2008	21.67	21.8965	20.6936	21.2689
			26.6114	40.861	30.5958	30.1964	37.7926	43.8693	50.1009	37.6902			10.3288	14.613	13.7552	15.9179	13.7529	17.2636	14.819	14.2162					18.159	19.6493	21.9154	25.3957	22.7911	21.1837	22.0235	17.338			11.0206	11.5664	12.0983	13.4518	11.1803	10.9938	12.2339	9.69571
			25.3217	29.3231	34.6293	24.6948	25.6774	18.5338	27.4794	30.08			12.8952	14.6193	15.8305	12.2918	13.7367	11.9921	12.1803	12.9916					10.148	12.4382	11.4081	12.5982	8.83981	9.46909	6.60721	7.06048			7.0672	7.34781	7.08036	6.41078	5.75646	4.91889	4.80349	5.48481
			31.3513	41.8216	40.6571	43.2904	45.7303	46.6861	53.1507	49.4137			14.2176	15.6864	18.1263	18.3246	21.7821	18.8948	15.5305	21.1346					24.4638	27.3558	20.1426	24.7717	30.0608	29.2896	30.963	24.8349			12.3641	11.4932	10.8602	10.8209	13.1672	11.7378	13.913	11.132
			35.6347	36.4069	29.7958	39.7655	39.4706	39.5378	41.1992	33.218			14.5765	12.9721	12.2938	14.3928	14.9827	15.3136	13.9597	14.471					48.418	48.1302	38.0226	44.8258	56.7518	44.2814	46.9357	35.6189			20.9369	23.4386	19.6607	21.6825	24.9271	22.6299	21.6946	20.6171
			30.4894	27.0901	25.7234	22.7585	26.5082	25.0934	31.9692	17.4455			13.9405	12.2314	15.1195	11.5571	12.0229	12.1406	10.9811	11.4048					33.571	31.2225	29.786	37.4308	36.2808	30.078	34.9183	27.7683			17.5269	15.9785	15.2031	17.5408	18.106	13.8376	17.1093	17.1183
			33.7862	37.4029	47.195	34.8665	46.3383	44.0366	54.8003	37.2669			13.8215	15.7059	17.0211	17.3505	18.4659	20.5699	16.9021	16.722					24.4756	18.5989	21.156	20.857	18.7734	27.9058	22.9986	19.8482			14.9585	12.3934	12.4172	13.6298	12.6257	12.8381	12.4043	11.5224
			30.133	38.3353	34.8955	30.7544	38.626	38.6852	38.6208	37.1053			15.1586	15.9414	13.5621	14.0553	13.8677	17.1076	14.8152	15.315					27.641	26.8819	25.1218	23.156	30.3237	30.8039	28.5771	19.5359			12.6331	11.5384	10.7663	10.7443	13.1112	11.7756	13.6351	10.2342
			21.8237	31.5425	34.3806	29.499	24.9432	23.6593	30.7291	26.4997			10.9733	12.9495	14.9833	15.5788	12.4764	12.3699	12.7132	11.8142					43.784	36.4516	40.8785	40.7834	49.9898	57.5441	33.9595	30.8753			20.2159	18.5553	17.9274	18.67	20.2397	18.6791	15.8485	17.8048
			36.6567	45.5975	35.2987	42.893	42.9137	35.4865	45.3229	43.7001			15.1512	16.7594	14.9833	15.0786	16.8865	14.9796	15.5213	18.0588					39.9831	36.0478	33.7211	32.1688	31.049	30.5751	31.6902	29.3583			17.3176	15.3418	16.6042	15.4914	14.3186	13.4825	16.3784	14.767
			24.7344	34.146	25.6537	21.304	27.7066	24.2126	29.7192	31.1989			11.6202	13.0981	8.55961	8.51467	8.3626	10.171	9.62177	10.2101					24.7272	27.1869	27.867	21.6323	26.8353	29.8056	23.9689	22.5346			15.7796	13.289	16.277	12.4666	13.2799	12.1493	13.6653	13.1627
			24.5957	20.499	29.536	20.1707	23.7082	24.1495	21.6716	20.8593			12.7858	11.819	11.8177	11.0516	13.8914	10.6622	11.0025	11.3835					24.1072	30.8905	23.7649	22.1754	25.5727	25.0701	25.4156	23.6979			11.9969	12.5636	10.6073	11.7973	10.7394	10.9146	11.7721	11.2549
			34.7103	42.9253	44.1906	38.2559	44.4239	39.7219	40.0226	45.6326			14.373	15.0176	16.6509	18.3725	17.2828	15.6774	16.4384	17.8998					30.9028	42.3442	36.4916	37.6126	38.7621	50.9087	41.6909	36.8531			17.6611	19.6245	16.1724	16.8399	17.667	18.1705	15.658	17.9072
			24.0908	40.7961	30.9146	29.2816	24.4054	34.8792	32.8791	26.4485			10.1876	12.7767	12.413	10.798	9.0603	11.4884	9.86033	10.0765					38.4691	32.3865	28.0699	28.8382	30.7115	41.1731	31.6904	23.7841			18.4391	13.9741	15.2569	13.6151	15.1765	16.037	16.6515	14.4307
			19.9816	30.0174	24.3227	22.1451	20.1629	17.2938	28.8668	21.6323			12.1187	11.6908	12.695	12.9257	12.4866	10.5503	10.2481	12.7106					20.4734	21.2958	25.5261	23.1696	26.2349	29.1287	25.2848	22.1801			12.0064	12.648	13.8186	13.0412	12.2605	12.1383	11.6091	12.154
			40.0859	49.2352	40.3558	46.8459	51.3749	35.5876	55.1253	43.8267			15.3332	15.8495	17.1535	17.505	18.3032	14.3216	16.7632	17.2062					25.3804	22.0638	20.1992	21.7217	28.5301	32.4343	22.4339	20.1495			11.8088	11.858	10.2164	11.5699	13.3928	14.1532	12.8429	11.0073
			39.4287	43.8007	30.4009	37.7994	30.7256	32.2454	42.7504	31.7908			16.1117	15.3023	13.4456	13.6006	13.1086	12.95	12.1826	11.8872					38.2867	33.2894	30.9745	39.8072	33.0777	38.3703	35.9385	28.1304			17.992	18.0849	19.2163	19.8371	16.6889	17.133	16.507	16.5682
			29.6662	30.775	30.0825	28.9994	31.3903	30.0887	37.4123	32.665			13.5571	11.8929	14.3061	14.321	15.952	13.5722	13.3972	16.3861					26.8655	25.6629	20.4968	19.644	27.1827	32.6268	27.7828	22.9732			15.829	12.7317	13.2196	11.5228	13.9419	12.772	14.7951	12.4012
			36.4547	48.4329	39.5008	41.8559	40.0387	34.163	47.3709	37.1661			13.6395	14.9217	15.0075	17.077	15.6744	12.9358	17.0254	17.8708					22.3517	25.5967	28.9104	24.6939	32.7341	38.0663	27.6501	21.4881			13.757	12.408	14.2427	15.4067	15.9538	16.4797	14.3983	14.4746
			32.176	47.7272	37.85	36.1362	39.9199	38.157	49.8928	38.6191			14.4485	12.3099	13.631	14.6688	15.3903	13.8769	13.7139	13.0017					9.25844	7.53816	6.63834	6.93108	8.62412	9.09782	8.2372	8.9852			5.54263	4.80263	4.4569	4.58341	5.50497	5.32192	6.15169	5.38162
			24.3992	26.1042	27.8748	31.8131	35.0527	32.3462	37.7291	28.1884			12.7318	11.7876	14.5416	16.1136	15.4802	15.8825	15.3787	15.7829					35.833	30.2997	36.0981	34.2566	38.7416	43.1672	33.1871	28.6586			17.071	16.4877	17.8601	17.2291	18.4007	16.6002	14.9092	15.877
			30.6827	34.8457	38.8196	27.4655	37.0294	31.881	45.3698	35.6691			11.8048	13.81	16.9572	15.4439	13.9772	13.7006	14.6793	14.2413					16.0471	18.5393	14.6284	16.266	15.6364	16.269	12.7931	15.8947			9.12595	11.2852	9.53817	11.0093	8.40109	8.53161	8.24353	10.2866
			26.4604	29.6858	37.4266	30.6408	40.2982	40.4192	42.948	28.6734			10.1686	10.2304	12.0371	12.9093	14.0657	14.1653	13.3754	11.4715					43.52	42.0056	45.0137	40.3782	41.1661	57.0862	32.6292	35.3925			22.2334	20.7345	22.1784	22.396	20.4403	18.8066	19.8503	20.1516
			18.4115	21.5742	22.3734	24.0605	31.4997	27.3827	28.1515	29.2549			9.44529	9.19452	11.4359	12.2279	12.5438	11.0189	9.93028	12.0617					20.2385	20.8983	22.1035	21.3087	21.5859	24.6288	24.3062	17.7415			12.2909	12.5184	13.0558	13.425	11.5315	12.2826	14.1104	12.3682
			24.9588	32.0958	26.8568	44.035	40.3143	32.8579	41.104	28.2071			10.826	10.5	11.5358	13.3539	12.7295	13.2542	13.9112	12.0751					55.8994	51.9184	46.3593	54.7763	40.6841	51.9193	58.697	47.2117			24.7877	23.8015	22.4191	25.5728	20.804	20.4385	23.9004	23.0969
			14.5574	27.6587	32.4194	28.3312	31.0668	32.6416	46.4684	39.3604			6.58348	13.3539	15.6621	14.4674	14.344	15.7654	14.0932	14.7185					26.507	26.063	23.4314	26.0101	24.4302	29.0457	26.2942	30.5829			15.8676	14.8769	13.9093	16.7859	15.1927	14.7714	14.9181	16.9402
			19.3422	26.2599	22.9535	27.9409	24.2668	28.6886	34.7227	27.9257			9.90165	11.8496	10.3981	11.4235	10.536	10.1895	10.2498	9.73199					11.11	8.73501	9.98673	10.8227	8.20671	12.3904	9.56631	8.72762			6.14145	5.39877	6.04601	6.78075	5.74368	6.14324	6.31146	6.67488
			24.2778	31.0447	42.9567	25.2409	32.7267	39.0938	32.8808	29.8498			14.9745	14.5474	18.1349	13.8531	14.2836	13.6871	15.5226	13.7455					35.0462	40.3966	39.8079	32.9093	41.7025	42.7762	38.8639	28.994			18.3643	20.1357	19.9272	17.7189	19.9665	18.2845	16.5624	17.8917
			32.5149	45.8436	36.7041	37.5492	37.5427	36.776	44.5287	34.4484			12.3438	14.0559	14.6015	15.0325	14.5304	12.9001	14.5493	14.4516					31.306	31.7991	26.7254	31.2249	30.0005	39.3259	33.311	29.8835			17.1721	14.8117	14.3435	16.981	15.448	16.881	15.7468	16.7325
			21.2125	23.6031	24.638	17.557	22.2575	15.1639	20.4662	20.7829			11.5957	10.0961	9.42072	11.3091	10.1601	9.32328	10.1709	9.90809					12.4594	13.2894	17.7042	16.6177	13.4807	20.1834	15.4805	11.4305			7.65353	8.83564	10.5946	10.6881	8.47798	9.99332	8.63023	7.61161
			17.957	29.6372	32.8937	34.8939	43.2312	35.647	34.4284	32.0964			9.43296	11.9683	13.7808	15.9935	15.5221	17.667	16.0136	16.401					9.52246	9.51457	9.66352	9.24415	9.9014	9.99408	9.32789	9.27749			6.9387	6.85739	6.97358	6.90862	8.19003	6.77366	6.90513	6.49639
			19.2479	29.9328	27.532	26.3356	38.7538	27.9147	31.2586	40.6703			9.2029	10.2955	9.3033	11.3701	12.7248	12.5864	12.8284	15.773					36.9404	38.3044	39.8834	35.8238	49.6452	56.9217	42.9532	42.8161			19.658	20.302	21.776	19.125	23.7524	21.2579	21.1294	20.4552
			28.715	25.7722	25.7451	28.9038	25.9821	30.6815	35.6067	30.5743			12.719	13.0846	14.5984	17.0485	13.6355	14.2014	13.2842	14.0193					22.5098	27.9198	28.3979	24.2241	28.3593	30.6485	29.527	27.5318			13.8454	14.555	15.3887	16.8617	15.5819	14.2691	15.0523	15.3794
			31.1401	37.6255	44.4526	30.76	46.5904	48.0434	47.8604	48.2133			11.5837	14.6338	18.3176	13.9308	17.7115	17.5183	17.1369	18.0231					13.2145	13.7143	12.0998	11.0547	16.0431	19.6796	19.7806	11.4043			7.41296	7.8879	8.59627	6.85402	8.19663	8.41411	7.69179	7.09836
			18.7815	34.5172	29.5163	29.6047	40.6744	33.7469	38.7065	34.7598			8.54708	11.6372	13.0722	12.4171	15.9738	13.3908	12.8233	12.57					9.89172	9.46154	9.46513	9.17104	10.0771	10.059	9.66553	9.4741			8.15045	7.52402	6.93026	6.9565	8.16489	7.82194	7.59408	7.34354
			24.9939	25.3683	32.6151	30.3012	32.2678	34.506	30.4882	29.3859			11.6781	12.6824	17.0865	16.1106	15.1072	14.5217	12.3982	14.7835					54.4763	48.9208	55.6124	39.7778	57.4292	62.1081	46.394	47.911			27.3023	26.9065	30.7233	22.627	29.4129	26.2554	21.1992	26.0002
			39.8727	38.9808	42.7299	42.6655	61.4928	37.1155	65.7861	45.7103			19.2922	16.1859	18.1947	18.2825	19.8394	16.4964	19.7367	19.8336					14.7928	16.3796	16.0239	14.9517	15.3089	22.0582	19.7027	13.9994			9.01555	10.3349	11.6417	11.4803	9.42806	10.2205	10.2471	10.0541
			25.2806	43.97	37.5008	32.7259	45.646	37.6526	45.7048	37.5298			11.0528	16.0089	14.7819	15.2298	15.585	15.7392	15.7513	12.456					10.0824	8.31065	8.63172	8.42584	8.42044	11.0171	8.51835	5.7376			6.11927	4.9539	5.4247	4.81919	5.03824	5.24561	5.0636	3.78147
			28.7317	27.3109	37.5991	22.974	28.9665	23.3504	30.2153	28.4884			13.8381	12.5399	16.0714	14.5122	13.8602	14.1792	13.5784	14.6449					9.96285	9.92737	9.67054	9.57952	9.8588	9.91912	9.74477	9.38976			7.91969	8.07479	7.2844	7.36163	7.97637	7.54006	7.39799	6.79443
			39.3806	41.74	59.9722	46.8175	39.7893	52.9878	54.577	49.8046			19.0387	18.4443	20.1292	18.1819	17.6848	18.0656	16.7191	19.862					47.5741	57.7101	53.2537	38.4471	52.6567	63.9258	49.3204	47.4784			24.5743	26.0839	24.5994	21.2347	24.5349	23.9014	24.3719	25.1017
			43.9945	43.0117	37.1821	40.5811	39.7118	44.148	49.4349	43.6042			17.4303	19.8457	14.8936	13.7288	14.4576	16.6895	15.0148	12.8792					17.1672	21.2248	18.3499	18.7891	15.9698	18.0509	16.169	13.589			9.70808	10.6751	11.4069	11.7707	8.51348	10.616	9.28034	10.4907
			23.1265	26.8494	34.4554	30.1586	29.0715	25.5271	26.1286	21.7029			12.9993	12.5636	12.745	14.5668	13.5939	13.8358	11.8689	13.3705					12.0375	14.6359	13.9084	11.864	14.478	18.2685	15.572	10.1067			5.92776	6.41531	7.71002	5.78348	7.64088	6.16297	6.82035	5.52052
			37.6178	38.4059	36.0241	33.9399	37.9424	30.3471	46.5739	35.238			16.4415	18.6361	14.7392	13.4137	15.3039	14.5763	16.5477	16.9159					9.83767	9.70655	9.68551	9.54678	10.1042	9.77673	9.91053	9.20105			7.55179	6.79823	7.43784	7.26716	8.00487	7.43913	7.25611	7.11736
			35.6006	25.791	21.7474	25.9006	23.6611	33.3155	25.4049	23.6402			13.3212	9.51402	8.64971	7.62101	8.64382	9.98376	9.64367	8.87351					63.1382	52.5489	44.537	42.0384	52.1001	48.89	47.4162	46.2415			22.6637	21.2975	21.2192	22.3721	20.9752	20.605	22.2727	21.338
			33.1487	24.6001	30.8527	39.6567	30.289	33.874	42.7661	33.8953			12.0267	10.8309	13.081	18.4578	14.5214	12.1024	15.3432	15.2456					31.0484	31.5268	33.6141	31.9045	27.5397	35.5785	23.666	24.7838			16.4936	16.9016	17.854	18.3544	15.374	16.3808	14.3057	15.6152
			40.7716	43.1927	40.3917	49.5779	52.1671	44.9149	60.7499	41.9834			17.0937	20.0291	16.3572	15.6779	14.5855	16.2657	16.995	15.8391					16.7865	14.3148	16.6018	14.0035	13.2099	15.2516	13.0272	11.6768			9.03954	9.34847	8.19702	9.95103	6.59055	7.18212	6.67847	6.83123
			25.1613	28.5459	19.1801	21.3193	21.7147	31.6905	26.7666	37.3854			9.95613	9.81878	9.25241	9.90716	8.60852	11.916	8.81412	11.4246					26.6002	20.7268	22.8868	19.7244	28.8058	26.9717	23.6044	19.7656			13.6635	9.84245	11.3272	10.3763	12.9299	10.5832	10.0357	10.9725
			25.8801	23.6995	24.1906	29.1517	30.7744	23.1054	30.7859	22.3425			10.9063	11.4231	11.0987	12.8726	14.0579	11.3882	11.2447	12.1436					40.9655	41.4491	45.6322	41.0785	62.5096	58.9819	44.4988	31.7078			19.8522	23.633	21.7109	19.985	21.5929	20.2466	21.2368	18.0871
			46.7098	45.4321	39.4176	38.0859	44.6623	36.3248	44.4328	36.1546			14.2362	18.1109	16.2337	15.8574	16.4088	15.3968	16.4509	14.0116					37.8662	39.2681	42.2537	44.1503	40.1639	37.3175	41.3466	28.4432			21.2472	19.6811	18.3222	20.6332	19.4745	16.3362	18.1993	17.0598
			34.4492	33.0107	24.0816	29.4034	27.3606	28.0992	43.93	29.406			11.5759	11.1296	10.5103	11.5583	11.8577	14.8204	12.9969	14.5473					20.6723	24.3547	27.2239	30.4288	34.0647	29.8161	25.3016	25.7222			15.3746	14.3712	16.295	16.315	15.4736	14.8514	14.6226	14.508
			24.4595	34.1907	32.9279	29.3289	28.5394	25.4422	32.2032	30.3056			10.7636	12.4267	14.7119	13.0293	13.8173	12.1254	14.3266	13.9672					10.569	9.08472	11.3218	8.46698	10.6445	12.4305	10.2369	7.49018			5.90866	5.78396	7.24351	5.85211	6.13299	5.09137	5.50021	5.5063
			32.4698	53.9738	41.273	48.8753	48.0179	42.1659	47.6434	30.392			14.9686	18.462	16.966	17.563	17.568	17.5383	16.2127	14.9525					21.2237	20.888	24.6328	19.4215	26.3744	32.6128	24.9014	21.0254			11.2075	10.0292	10.6406	9.82551	13.1319	10.8082	11.5782	10.0465
			37.6289	38.9681	31.8171	39.7411	34.0598	44.6496	49.2445	43.3353			13.4997	13.1532	13.8277	14.6693	15.3419	16.8067	15.6186	14.3854					40.7044	45.2517	42.2605	46.1445	52.5641	58.2122	41.7801	35.3589			21.6126	21.8245	19.6896	20.5756	19.9137	19.6324	19.1414	18.7962
			27.05	33.7548	36.3862	35.1075	45.4276	38.5668	47.5519	30.544			13.1138	13.945	14.5456	14.4349	16.2541	14.1032	13.8821	15.1233					33.4047	33.3105	37.1793	36.7624	44.2525	35.9383	47.0382	31.5225			17.6025	17.3678	19.981	17.2159	18.6073	17.5226	20.0914	15.5786
			37.8212	43.0984	39.0901	40.421	37.4233	31.8695	37.8243	30.7458			13.4576	14.3845	13.9416	13.7174	16.3562	14.7889	13.078	13.5092					47.9258	35.7786	44.0351	41.5284	39.5073	47.8157	38.8839	37.9965			24.0498	19.7222	21.8778	19.7608	21.3909	17.7539	21.0162	23.6247
			37.0889	44.4233	36.8206	36.9008	40.0004	40.9376	51.4544	33.877			13.9675	12.8697	14.7877	15.4288	17.2386	15.2163	14.9106	16.6147					10.7344	14.6666	11.9533	14.084	11.4072	17.4212	11.9422	10.2768			8.52336	9.24708	9.25254	8.92013	7.8454	8.12843	8.82878	8.62928
			27.0033	30.5934	26.6831	29.6693	27.5909	27.7267	40.9089	24.8104			11.0489	10.5616	11.7481	12.3818	13.1187	11.9229	11.9617	11.477					22.6177	20.4312	20.6008	22.4664	26.3518	34.7477	28.4984	16.5554			10.6421	9.36948	8.48536	9.60467	11.2249	12.1048	11.62	10.1934
			28.9673	30.9378	39.8967	30.6581	32.5255	28.5625	26.0905	38.2504			10.7198	12.5464	15.9975	12.8193	15.6173	13.0978	11.6417	15.6786					34.758	54.5631	45.028	40.1889	43.1737	58.6905	41.2641	31.8375			18.0784	22.6995	21.1304	20.0857	18.6051	18.0476	18.2024	17.0152
			34.6508	33.3783	28.9939	28.895	37.5362	35.4617	38.4678	30.9777			14.491	12.4393	13.7717	13.5914	14.5264	15.1425	11.4992	12.2801					37.8215	34.0839	28.3094	40.4303	45.7617	40.612	36.1998	31.1955			18.6494	16.8237	16.5283	19.666	17.5543	16.9389	16.6114	16.4654
			38.5336	38.4393	27.6276	30.0007	36.0773	25.6218	45.2682	43.4233			12.4959	11.0299	9.53751	10.1791	12.9059	10.9596	11.1	12.9523					39.4616	50.4944	34.7704	35.5618	42.3094	54.8861	32.0034	40.3719			21.8434	23.0916	21.5292	18.3827	18.9541	19.4363	18.6772	22.8913
			30.3794	25.2788	25.9277	28.048	29.5777	23.1563	25.4933	28.4483			12.2392	13.6262	13.8663	12.7113	13.0426	12.8908	12.6167	12.6879					13.8559	16.9604	16.507	19.0232	19.1183	18.4851	13.6805	13.6691			9.51233	9.93435	9.83323	10.3169	9.39879	8.88995	10.0906	10.17
			33.8679	35.1867	29.9005	35.7895	32.0372	50.1502	52.3562	33.9835			16.5151	14.9072	14.3933	15.3732	14.1674	17.6831	18.4763	16.0894					27.1056	27.5451	21.9957	22.4547	28.8321	31.0152	21.006	21.6994			11.4112	11.1315	8.3635	10.5969	11.6704	10.7214	9.6715	11.0909
			40.3151	27.7766	30.7774	34.3024	29.2479	33.8068	39.7374	29.6576			13.7173	11.742	10.6448	12.6593	11.8155	12.8566	11.8639	11.4607					35.0108	36.511	37.6553	38.8248	47.0047	46.6528	34.8955	37.9034			14.89	17.6494	18.1802	17.9832	16.8071	17.6072	16.3797	17.3281
			32.4719	29.9853	33.3433	31.9226	36.1328	32.3234	52.8726	24.1071			14.2633	17.6201	13.8198	15.0198	17.4193	17.9665	16.5241	13.6072					31.3004	27.4175	33.9671	28.342	38.3925	30.2785	27.1489	27.6308			14.6757	13.7502	14.377	14.773	14.8039	13.3345	13.4623	13.9849
			37.0537	34.7867	39.4389	52.7885	45.7549	40.6604	52.7729	42.1676			16.3204	13.7989	16.4346	18.8103	20.4658	16.9392	16.6386	19.2343					31.3862	29.9577	30.7344	30.787	33.2241	35.7731	30.9746	28.496			15.412	16.8413	15.8295	14.8772	14.0331	16.5598	15.37	17.0061
			26.8103	32.0873	36.0742	36.3884	38.781	36.8123	52.6108	40.5654			14.9426	14.0311	16.0748	16.9151	15.1541	19.1237	16.0508	17.2298					7.94406	7.01967	9.17942	7.99822	10.1223	9.65297	8.79225	8.53289			5.86992	6.60324	6.66192	6.5314	6.3531	6.47126	6.14104	6.51852
			23.5626	29.8567	28.3239	34.0093	35.2659	28.5782	32.619	36.1697			11.8621	16.2956	14.7289	15.362	16.2042	14.9619	17.3804	14.2005					25.003	28.3384	23.6175	26.7804	34.8722	32.1305	30.2312	22.4305			14.3927	10.1208	11.5269	12.4461	14.9567	12.3772	13.2976	10.9665
			28.2293	48.5268	46.3491	40.4337	45.3487	35.2199	63.0635	47.3692			18.0278	16.5266	18.9228	15.8586	18.8377	16.4888	20.3051	19.0871					34.949	39.5068	40.2796	38.7825	38.8754	40.142	32.6591	27.6152			16.9835	17.3034	19.8142	16.7988	16.6864	19.6924	15.3168	16.8259
			34.1028	42.9636	40.7154	43.2496	45.5346	31.6967	39.3088	25.3447			14.9996	16.3	16.0206	15.1905	17.9505	15.6861	16.4871	13.4402					29.7835	32.5465	24.5218	30.3719	38.6609	31.0461	36.0257	25.0784			15.7779	14.5819	14.4098	14.6995	17.3407	13.924	14.8456	13.9574
			25.385	27.9408	33.9506	33.7108	25.4667	24.3653	27.4851	27.0565			9.89089	13.2869	13.2293	15.359	14.5417	11.9508	13.0938	15.5245					28.2536	31.4546	23.4141	29.3079	42.3762	40.9273	31.3955	30.9528			16.4967	16.9777	15.5264	15.676	16.7391	15.6625	15.3757	16.0725
			44.6569	54.4217	27.517	46.8479	34.5819	40.8709	49.7683	33.2769			17.117	17.5351	16.2869	17.2306	16.0679	16.8392	17.6725	14.5545					21.6178	24.548	19.632	25.2382	32.3173	29.6247	23.7241	17.887			10.8316	10.6314	10.346	11.902	13.2721	11.8904	11.1792	9.16535
			42.5555	24.2657	20.6286	17.8795	18.4002	18.9849	20.6234	21.0578			16.4951	11.5863	10.9555	10.8314	10.4497	10.477	10.4053	10.4172					39.3212	42.8049	33.67	36.5712	35.5777	42.5736	29.8199	32.8556			20.6884	16.0783	16.7319	17.9218	17.0271	17.98	15.5799	16.6974
			24.4176	34.4861	32.6377	33.3286	30.5533	21.9488	29.0679	36.3305			12.7136	14.9952	14.4166	15.4405	15.1554	13.8165	14.4589	13.8311					17.9414	19.8864	16.6671	16.6077	23.4964	19.4704	14.2404	15.6086			11.874	9.98431	10.7566	10.1392	11.1894	11.4868	10.6033	10.086
			41.0636	33.8019	30.3116	43.8634	27.8095	37.6869	38.0484	38.6289			19.9319	13.9422	14.5492	17.3263	17.9759	16.1084	16.8316	18.7408					8.54628	8.27194	7.29012	9.65429	15.9182	13.9864	13.0377	9.47741			6.51714	6.61164	6.16052	6.38443	8.52447	8.83117	7.85478	7.26478
			17.0487	34.449	29.5483	26.4663	28.5262	28.4587	38.307	36.2386			7.96105	11.5005	11.6005	9.87934	10.9948	13.5687	14.3284	13.1854					21.6196	18.0006	18.5337	19.7034	27.9715	24.6664	21.5103	15.1154			10.0762	9.30402	9.06426	9.26697	11.7509	9.41413	9.42001	7.86744
			6.36767	16.6126	15.9163	11.2322	16.6049	14.0202	20.7916	18.651			5.01377	7.67659	8.30818	7.87392	8.69467	8.11189	8.66944	10.5405					23.0754	25.6068	25.2144	25.6711	23.7359	30.8979	27.3652	21.4034			11.3798	14.0532	13.3867	13.2002	12.6305	12.0696	15.0884	11.2913
			20.2415	28.5512	30.0027	27.0787	27.4118	26.4685	31.3064	23.0004			10.2921	10.5756	14.7721	11.3405	11.5051	12.039	14.4597	14.205					15.0068	15.2996	18.7775	21.6242	28.96	22.7285	18.017	16.2301			7.7124	7.20474	8.64993	9.14547	8.5267	8.1853	8.58955	9.02116
			22.4509	28.8128	26.0732	32.1145	31.1674	33.526	50.5559	33.5507			9.36497	10.577	13.2739	13.7739	14.4352	13.49	13.0727	14.8999					23.8837	25.2611	22.8805	28.5876	29.7583	25.4388	24.4594	17.2355			11.8174	12.8681	12.6303	12.8066	12.1706	12.3347	11.4167	11.5548
			13.9617	23.433	24.7847	28.3776	28.4724	24.0411	33.4718	28.2503			8.32876	11.1332	11.9454	13.7837	12.247	11.6114	13.7794	15.0151					12.9131	18.515	15.6939	17.4053	17.5384	14.7307	11.1215	11.1706			8.19158	8.17882	8.46029	8.14683	7.95929	8.30112	6.77553	7.58844
			26.2214	35.9576	37.9072	38.6952	31.357	29.9919	51.3938	33.4407			11.1128	14.9108	15.1048	14.7293	14.3947	14.805	14.8211	13.8011					16.1279	17.8168	20.0784	19.1924	22.5422	22.128	18.1782	16.422			9.60938	9.40797	10.1355	10.0467	9.69136	9.91112	10.4222	10.7669
			28.7338	32.6399	35.6536	32.2125	38.0084	39.8503	36.3571	37.2899			13.6948	12.2734	13.7186	11.8599	14.8255	14.9877	15.254	13.6768					16.1643	19.2956	19.1979	20.6714	23.682	22.5069	21.4621	15.3526			10.6351	10.271	10.7809	10.227	10.2233	10.9584	9.86194	9.20888
			16.8432	22.836	26.7682	20.0219	22.1523	18.1405	22.5438	18.0629			10.5804	10.9946	14.1162	10.7294	10.5326	9.45735	10.0097	9.6262					17.495	23.9379	18.9551	24.0039	22.9826	25.3537	15.7318	14.0793			10.7064	13.0353	10.8464	12.9626	10.7147	11.4296	9.80917	9.10735
			30.7	47.4304	33.4448	32.8284	36.3447	30.2047	42.4318	32.1348			14.7511	16.1474	14.6028	13.9863	14.5775	12.322	15.001	14.3373					13.3923	17.4947	16.7102	17.9364	16.4571	17.2406	12.3806	12.7531			8.05069	8.46453	9.08953	7.95721	7.57824	7.53193	7.07716	8.29093
			30.5161	34.2584	34.2379	41.2854	38.5699	40.7756	49.2986	40.3051			12.5185	13.436	15.4772	14.8273	15.2139	15.6855	14.6031	14.7951					30.5326	34.1189	29.8513	41.8085	34.1906	37.082	30.2432	21.6369			14.5344	14.672	13.5067	15.1536	14.298	14.2315	13.3132	11.538
			21.8549	24.0365	25.7623	30.0757	23.0477	27.2689	25.6939	28.6264			9.21979	10.1832	11.4145	9.70829	10.1752	9.84822	8.61489	10.9584					20.353	30.3162	22.4545	27.4414	24.2035	25.7972	24.8019	21.6579			10.9685	11.1985	12.1293	11.7673	10.3612	11.2832	10.9837	12.2654
			13.4588	23.9073	24.0554	19.5024	21.7539	13.9081	18.4599	18.683			8.21164	11.0214	10.0031	9.86202	11.9258	8.63063	12.4127	8.51349					21.3217	33.2507	26.047	32.1874	25.4943	29.5358	23.3397	23.8574			11.0194	12.8304	12.2806	12.3387	10.3822	10.9526	13.3021	13.4332
			28.8468	31.4615	41.0988	32.209	29.1271	29.2899	35.637	36.575			14.9651	14.2484	14.4485	14.2285	12.954	12.2762	14.588	13.8715					16.0081	20.5455	17.1598	15.4554	20.5149	18.5594	15.2164	15.1592			8.30201	10.3131	8.58133	7.71417	9.94669	8.15445	8.92972	9.17628
			25.7602	49.3714	47.1928	30.7714	34.4194	40.955	54.2069	45.0532			8.56218	17.7874	14.0667	13.7077	13.4632	15.5704	14.4848	16.3318					10.7136	14.0742	14.5603	13.2629	15.5106	11.8796	12.0024	13.0879			6.57769	7.96659	8.68209	7.0927	6.17862	7.17582	7.95921	7.64252
			9.29913	8.82185	12.2085	11.3451	12.1669	9.79876	10.9003	10.7893			6.06204	5.38855	8.37854	7.09306	6.16781	5.6504	6.94437	7.5233					18.4704	21.4808	18.3961	16.848	19.6931	25.1997	18.7558	20.593			10.7448	12.4171	11.5525	13.3189	11.0896	12.4052	11.225	11.7382
			27.006	30.6247	34.4778	26.1498	31.1145	27.847	38.3606	37.3792			13.1044	13.28	13.0333	12.042	13.1453	13.4739	13.8517	13.9132					33.3903	34.9228	41.2194	31.6924	39.7977	53.441	41.423	41.3292			18.11	17.1169	22.1007	18.9192	17.3985	18.3588	17.6243	18.0425
			34.4333	51.26	44.0463	40.8009	45.8418	42.6138	56.3192	50.9049			13.0387	15.8551	18.2304	17.2736	17.4253	17.7334	18.5721	16.1502					25.2087	28.1277	24.2368	29.2857	23.4004	31.4149	25.9623	28.139			15.0372	14.1528	13.7813	15.1882	13.2472	13.9776	13.3122	13.7727
			22.9211	29.6062	35.652	35.9327	35.121	35.6655	39.0648	34.7818			9.20916	11.2656	13.057	13.5342	15.6382	14.4738	13.2813	16.8084					15.9736	16.3945	14.2286	16.5629	14.4718	18.8922	18.8909	9.79585			8.27139	9.19358	7.77171	7.92503	8.1397	7.64908	8.9849	7.16181
			21.7059	34.3386	33.8564	32.047	32.7713	27.7862	34.7729	35.1406			11.4595	14.2641	14.1628	15.2211	14.5013	11.969	15.1849	15.0619					37.0627	47.0657	45.4613	37.5943	45.6789	47.6775	47.2432	42.727			18.4393	21.8747	20.0314	19.632	20.4163	18.4535	20.7863	18.9434
			36.0832	41.1447	46.5154	45.0283	48.7437	49.237	52.3582	43.6269			13.7838	17.2501	17.6722	17.7486	16.4263	20.3549	18.2141	19.87					31.3014	34.9339	36.2876	33.7735	40.5196	48.7311	50.4963	37.7269			17.0828	18.9405	19.2324	17.5132	18.5342	20.6027	19.4544	19.0627
			32.9444	35.4924	34.7092	34.7633	51.6882	43.4917	54.8574	44.8773			12.5695	12.2741	12.9929	13.9203	14.1607	15.6881	17.1946	15.6368					19.3981	22.077	19.6311	22.4447	20.1155	28.0071	21.8203	20.6057			12.0102	11.1123	11.5441	12.3985	10.5171	11.5128	10.8341	10.5544
			28.2426	35.734	36.1681	28.3858	31.0098	29.5025	27.0364	30.5461			15.1158	13.3164	14.95	15.193	12.385	12.503	12.0068	14.6349					43.3739	46.5388	40.7151	43.1029	40.8045	59.8945	45.1354	38.2998			19.1324	18.6348	17.8139	18.6359	19.2973	19.506	18.0231	18.73
			31.8489	49.152	52.2922	44.9816	59.313	46.4186	61.4283	39.1788			15.1685	19.6113	19.8908	20.7963	20.8208	19.2436	20.594	16.7131					37.232	38.6646	38.338	44.351	43.731	50.9573	36.9875	42.5204			19.4198	18.6788	18.4374	18.3251	14.8748	16.7211	16.3058	19.3467
			34.6249	37.2612	45.7297	39.7908	41.1458	45.4855	45.9608	36.0492			16.138	11.6027	14.3531	15.2049	13.7837	15.2556	14.5955	14.8785					18.0556	16.1722	18.5241	21.1319	19.7599	23.2764	21.9602	18.6821			9.4332	8.78073	11.0214	9.02249	9.81688	9.82869	10.2809	9.96243
			33.1336	40.1134	32.9643	29.0954	25.1871	23.0841	30.0462	25.8105			14.1795	14.3644	16.2279	16.3664	13.1215	11.9551	12.7955	14.045					41.3327	35.8217	39.8799	35.3332	40.4214	49.7623	38.0285	32.0119			19.1535	17.7635	19.8096	17.5278	18.251	21.1167	18.5594	17.5597
			43.669	47.2313	48.9549	38.7227	44.3772	36.8871	51.9703	38.1887			16.1013	14.9878	16.4356	15.556	15.8185	16.7732	19.4811	15.0463					32.3863	36.5416	30.3877	28.2324	39.1594	44.8236	45.5921	28.2215			14.0176	15.7429	16.7655	16.3046	16.2855	15.7871	17.178	13.7912
			35.2444	29.9511	29.9495	35.5865	41.3367	40.4539	40.3416	33.4599			13.3101	10.2907	10.0358	12.4706	12.2506	14.419	14.2895	13.6797					19.1389	23.7832	18.7947	25.2417	25.3121	32.8393	28.3369	20.0322			12.1488	13.4127	13.711	12.0058	13.5177	12.4104	13.4626	12.3395
			30.7034	42.4423	44.7321	52.4267	39.7786	31.5047	39.6889	32.6764			13.9644	16.325	16.1997	19.34	17.1729	15.4948	14.0421	15.2769					9.69091	9.45385	9.6297	8.72522	9.57358	9.59002	10.1315	9.40775			6.89428	6.76969	7.12636	6.65692	7.33656	6.54272	7.65367	6.68763
			35.766	40.9187	44.1612	46.2189	50.7185	45.6297	48.731	31.2981			13.85	14.9863	16.7882	16.6341	18.7918	19.3446	17.3293	13.6254					43.3812	42.7208	43.9706	37.7905	40.6672	53.5834	57.2813	44.7975			19.1059	20.3113	19.1359	19.396	19.154	20.0945	19.7914	19.8313
			21.0972	28.1067	35.2233	25.9126	21.5018	24.3617	19.4438	18.6645			11.405	13.5512	15.9409	15.6204	11.9681	11.3162	11.1449	10.3375					31.1984	35.7709	35.419	27.6061	37.0818	45.5013	31.7	33.6566			18.1465	16.3052	18.4134	16.3475	15.9669	17.6457	16.0947	19.1487
			30.3429	24.9441	27.856	26.5915	29.602	30.5714	22.9769	25.5423			13.1717	13.5234	13.7056	11.7943	13.989	13.4767	11.5739	12.0559					20.0196	15.0363	17.9105	15.011	18.3259	18.7567	18.6092	17.3579			12.997	9.67894	10.408	9.99098	11.0817	9.21013	10.2476	10.0731
			18.417	26.9873	27.7898	25.9471	27.1105	18.8815	18.4202	14.239			9.76252	12.5531	12.7844	12.4636	12.1566	10.1236	9.91128	8.67717					9.16747	9.59177	9.35652	9.38694	9.73654	10.0902	10.0283	9.44633			6.79675	7.36417	6.33481	6.62284	7.87986	7.04277	6.9161	6.72801
			29.1671	31.1242	26.7056	23.6381	35.6978	28.1207	29.8058	23.7806			14.7893	11.7005	12.7179	13.533	15.9836	14.4494	13.4667	13.3827					45.6313	46.7867	47.5737	43.2411	50.1035	55.516	51.3384	42.0477			20.5294	18.9219	19.4644	20.9981	20.2734	18.2391	20.8612	20.5931
			14.5753	23.6699	23.4868	17.9229	17.9605	13.4313	14.1956	13.6252			8.3521	10.6267	10.1305	9.58613	9.17338	6.72657	7.61643	8.48048					21.1527	25.1683	26.7084	23.8632	24.4522	33.8184	28.3713	26.5697			13.1693	13.4482	15.2222	14.0135	14.8863	13.4098	15.8327	13.9059
			22.317	16.3467	25.571	18.9818	20.0866	15.8553	18.0406	15.2702			11.5642	8.41775	12.2342	10.7075	12.2054	8.91884	9.6783	9.86459					10.2764	8.07143	8.23622	10.3565	7.54194	10.3003	8.40408	6.82344			6.36543	6.15153	6.91426	6.4609	6.0042	5.64142	6.14185	5.29669
			30.1788	36.2388	27.7262	26.3053	26.5152	30.6836	36.0856	38.976			13.5742	15.2832	12.4666	12.6216	13.1891	12.6714	13.1134	12.8546					9.72415	9.85368	9.71075	9.43633	10.0822	10.0382	9.87119	9.70519			7.10908	7.10244	6.71531	6.85582	7.28276	7.29996	6.59371	6.90684
			10.8254	15.5334	20.4829	15.0342	17.8964	11.9533	12.0695	13.7161			6.91047	8.50051	10.3572	10.5409	10.2587	7.52274	7.74141	8.11907					48.2563	43.1048	46.3284	47.9543	47.9766	62.1048	50.5294	45.5102			21.3846	19.4908	20.1309	20.5231	18.7072	21.2612	18.4489	19.7049
			25.2774	35.9746	29.1838	28.5435	36.0683	25.812	28.9421	26.6271			15.8618	13.3706	14.4048	14.0141	16.7193	13.2046	13.9567	16.4305					28.0483	33.9351	34.9255	38.74	36.2733	39.3646	30.8711	28.6939			15.8222	16.9771	18.059	19.2803	15.7186	14.1934	14.8246	16.394
			35.3	42.0826	40.8385	47.1492	44.8527	45.2092	37.4697	50.0295			17.6297	20.7666	19.0462	16.7545	17.7806	19.4268	17.447	21.2431					10.0136	11.3133	14.1767	11.0035	15.5421	13.1083	15.4082	12.2121			9.08563	8.56745	9.13907	9.48038	9.63712	8.99074	9.54236	10.0578
			19.7096	25.6277	28.1589	27.2865	29.9246	27.1485	25.9857	26.247			12.2303	11.5525	13.2568	14.3326	13.852	12.3014	14.0106	14.3577					14.52	16.0669	12.0648	13.3213	13.6379	17.2637	14.2108	16.2288			7.41328	8.31628	7.06512	7.54903	7.59095	6.5593	6.68347	8.77405
			43.3536	42.9932	48.4747	48.9641	41.9492	39.5553	45.757	38.2429			18.4135	16.0141	17.823	16.554	16.394	14.9577	16.2208	14.6798					9.59641	8.64947	9.31554	9.09558	10.0833	10.1817	9.67549	9.45443			7.31249	6.12644	6.792	6.48473	7.04256	6.94293	6.60901	7.05659
			37.4057	32.6675	42.0808	38.6825	44.5009	39.9554	41.1312	30.6125			14.2983	13.4156	13.4077	13.046	15.96	15.1335	14.8767	10.049					37.3989	33.5645	43.3978	44.2042	40.4877	39.907	49.2634	34.8103			17.0773	15.4689	17.6508	17.7432	19.6487	17.4531	18.4023	18.0003
			35.9547	44.6069	43.7215	43.1652	32.0445	44.1207	35.5161	38.8291			17.7239	16.0527	16.9934	17.9715	18.806	19.8878	15.7681	16.7491					36.4032	39.9434	35.7239	38.1536	39.0007	41.4338	33.6573	37.4668			17.4995	19.0524	15.6097	20.6864	15.7521	16.2659	15.0789	18.4943
			43.2401	43.6624	44.3475	50.7359	42.7969	40.9109	46.7209	52.6141			17.665	15.1762	17.9022	21.3616	19.075	17.7025	18.4268	19.4581					23.8754	20.0361	23.4418	17.344	21.7551	25.9184	19.7648	20.5798			12.9465	13.5842	12.119	11.8506	12.8174	12.0054	12.6311	11.8652
			25.6899	31.7658	18.9405	22.7304	22.3379	23.5987	22.5913	16.1127			10.1691	11.5619	7.96167	8.76715	8.38271	9.88423	8.47567	8.21812					16.1385	14.6816	14.6224	16.2525	13.6323	14.7092	12.1158	10.5289			10.1011	10.7726	9.15852	9.27243	8.32122	7.57612	7.73258	7.88494
			33.8166	35.7056	37.0771	46.285	38.1735	28.07	40.9204	40.2917			15.8457	14.5541	16.2428	17.032	18.5115	17.0169	16.3977	16.5072					14.4949	16.5333	14.7764	14.6895	21.341	29.9546	18.2683	16.6946			8.58493	9.63778	8.69921	9.27653	8.51334	8.81464	8.27915	9.18279
			35.565	52.4895	45.8535	44.8229	35.7399	46.9142	48.9034	43.7343			17.375	21.1847	15.666	18.6676	16.212	19.3926	18.2528	17.8741					18.59	18.5747	16.9859	19.4033	20.0126	24.7243	18.2242	17.8797			9.73343	8.76295	7.25215	8.81771	9.04095	8.47848	7.6012	8.7455
			39.7794	25.8093	20.2868	21.5426	25.5254	23.9872	19.7872	20.8228			12.8979	15.0686	12.9463	13.7098	12.7648	14.5752	12.1617	12.3969					36.3994	32.5976	34.7983	39.3573	38.9577	52.647	36.6593	38.1222			16.5937	16.7876	15.8966	15.7879	15.8336	16.8095	14.7922	15.4905
			33.0638	41.2063	28.736	29.8855	29.4704	32.5837	51.752	33.1551			14.9243	16.3684	14.6403	14.6411	14.8809	13.7994	16.7758	17.469					32.4956	35.1999	42.1842	33.1045	45.3066	46.9101	42.1422	38.9312			18.3166	18.292	16.9969	15.8974	16.6866	16.8037	17.2212	17.2513
			44.2145	37.8705	30.8171	26.037	26.7778	27.5245	30.5202	28.2446			18.2462	15.6963	13.4475	13.1567	16.3215	13.8184	14.4208	15.9587					38.6924	36.736	57.1165	38.3516	34.9443	47.2718	42.1651	32.1121			22.6369	22.165	28.641	21.9929	19.6965	21.8928	21.0815	20.3591
			29.0189	24.3109	25.6462	22.9365	19.1268	18.7237	21.6492	16.9174			14.1436	12.5758	13.671	13.6456	12.5234	13.4518	11.2135	10.3819					34.6803	34.5126	43.4969	36.4085	33.2837	41.9148	31.9449	26.99			19.0627	20.5429	18.8084	20.106	17.3265	17.0605	18.2907	16.8995
			33.2427	36.3285	54.8294	41.2226	33.5216	35.5286	33.4986	41.5166			14.7063	13.9493	16.5627	17.3861	16.423	17.7943	17.5667	18.5279					15.8717	19.8604	17.1718	18.2112	16.0394	19.9278	14.6264	15.4716			9.40054	10.1438	9.37416	8.61124	8.44881	8.16018	8.90714	9.70555
			22.0369	30.1395	32.5855	37.026	32.3778	27.9584	27.735	25.134			13.572	13.9796	13.9187	15.0497	17.3474	13.9003	14.6866	11.5691					22.0287	19.6769	19.5051	21.7501	30.6508	25.7744	22.0069	19.0128			9.03242	9.67706	10.3187	9.50527	9.61727	8.74964	8.50629	8.06862
			8.19823	10.1088	10.6626	14.2497	26.5324	14.0346	25.2602	13.6752			4.25073	5.06384	4.66353	6.27188	6.23441	6.11507	7.24946	6.09561					47.3971	35.3508	35.8511	36.9706	55.8848	49.6126	39.3938	27.7056			15.8715	15.7607	15.4307	16.9439	18.1925	16.7206	16.5534	15.3681
			11.9222	13.6947	15.9061	14.6903	19.0686	13.7208	20.8448	16.8899			6.29123	6.04664	5.76795	6.71811	6.17661	6.88777	7.28514	7.26795					39.4133	30.8116	39.3687	33.8223	39.6607	37.8079	35.5783	30.3008			17.8868	16.0241	16.2632	16.8461	16.7949	16.1221	17.9779	14.7296
			5.63642	10.5292	13.8606	16.3276	20.4209	14.0054	24.0554	18.9275			3.0496	4.41369	5.58388	7.10775	5.63851	4.99656	6.61203	7.36911					43.0299	45.6691	51.3604	42.3387	49.3509	61.6102	41.8283	38.9548			22.4257	21.6566	23.05	20.4519	20.577	24.4048	20.3988	21.724
			12.2447	12.9147	10.4208	11.1608	15.7264	13.008	18.256	12.0711			5.07572	5.64402	4.54506	5.29329	5.39756	4.92371	5.68217	6.95858					28.4211	29.4874	29.129	32.2903	42.9164	46.1385	26.2938	27.6382			16.3273	17.2068	18.3778	17.0851	20.0934	16.0018	16.3874	16.2151
			12.8978	12.692	13.9144	17.7871	27.2918	17.0707	21.1306	14.4854			7.06307	5.54257	6.92306	8.29354	7.34531	8.75456	8.18193	7.58079					13.7642	14.9611	16.1524	13.5388	13.5855	17.5488	15.3823	13.6349			9.49132	8.40373	8.64512	9.50784	7.85695	7.40661	9.08156	9.1723
			5.58403	9.95686	9.38927	10.2642	14.5174	8.78205	13.7068	11.5241			3.46067	5.09955	4.29566	4.4998	4.56435	4.63514	4.95311	5.3743					21.7758	23.9336	19.232	23.2521	30.0732	29.1536	24.4882	16.6305			9.79834	9.58831	8.12559	9.95684	10.7188	9.0517	9.31837	7.88291
			9.9252	11.802	14.0083	12.7201	20.0731	14.715	19.3331	14.3044			4.3071	5.1396	6.36228	6.73262	8.32126	7.33991	6.98243	6.49387					33.2974	42.9856	36.3863	49.8492	49.5556	39.0417	46.431	32.2203			14.0919	19.29	17.07	20.622	16.3169	17.6443	16.0238	15.0482
			3.40439	4.63713	10.0619	8.88249	8.66568	7.18923	8.23147	6.11402			2.90514	3.79978	5.26696	4.5202	4.34474	4.10708	4.02961	3.85					34.0579	44.3418	29.8208	32.8459	37.7163	40.8633	37.8099	29.5456			16.048	16.1868	14.1225	14.2114	14.7838	16.7578	15.1551	15.0482
			4.08349	5.5573	4.93606	5.8353	7.94503	7.40807	9.89167	8.13098			2.75131	2.71352	2.98951	3.84205	3.46481	4.59856	3.99554	4.11186					47.2747	39.1182	46.8312	40.1845	48.4112	52.957	42.3945	44.0497			20.6784	19.6654	21.5801	20.2349	20.726	18.7084	21.0396	20.1994
			6.10021	3.0581	4.93742	6.12663	6.14309	7.1516	8.38837	7.28941			3.38706	1.78776	2.67718	2.88824	3.23714	3.27958	3.61292	3.4228					29.3445	27.3006	24.5353	36.1065	33.9405	40.665	30.4519	29.7963			15.8303	15.7416	14.2137	17.7022	16.4279	15.4565	14.0152	16.6706
			2.08541	2.07005	4.46453	6.53995	7.83396	7.10499	7.75279	6.48591			2.54356	2.13349	2.65251	3.49015	3.3346	3.10632	3.21389	3.85773					12.2319	10.1086	12.1457	10.8118	13.1663	14.1046	9.46574	10.9858			8.11335	7.30936	7.70012	7.22694	8.14033	7.18198	6.92553	8.06488
			8.72196	7.56601	9.57878	11.4847	15.0098	13.815	15.9525	14.1209			5.01936	3.5668	4.86041	5.981	5.58789	6.06727	5.23799	6.80455					19.8333	24.0086	17.6154	18.2351	24.712	27.2574	20.0142	17.0727			8.66093	8.9254	8.19599	9.37335	10.3923	9.13769	10.1729	8.25225
			9.02196	11.6991	17.0316	16.9621	18.5076	20.2289	16.9017	16.9785			5.18137	5.79088	7.06807	6.05961	6.87936	7.69543	6.75149	6.83185					33.9012	35.977	32.0045	31.8591	57.5386	41.8575	32.9863	33.4415			14.145	15.8932	15.8025	15.0228	15.671	15.4762	15.1702	15.7709
			14.463	13.3357	17.0217	14.6096	22.898	19.0215	25.9893	17.9156			6.206	6.16717	7.22077	7.13787	7.60136	7.18567	8.567	8.33029					32.558	32.8884	28.1721	29.6362	38.3903	34.6939	33.0022	25.8846			14.659	14.2542	13.3951	14.4684	15.5077	14.2826	13.7512	13.4173
			12.4575	17.1964	12.5927	12.214	21.1916	19.3385	22.61	13.2729			6.47661	6.39603	6.64584	5.54901	7.73732	8.53623	7.10224	6.58367					36.6361	36.1218	40.1139	33.6884	39.7514	41.5804	31.8589	30.589			19.2363	19.1545	17.6664	17.3702	18.8412	17.884	16.2424	16.2347
			13.2857	13.3858	16.3017	17.573	26.2261	21.2611	27.9078	19.4863			5.54935	6.65223	7.10498	8.57234	8.42875	8.57316	9.68882	9.17742					20.6795	22.7247	21.8383	22.5453	25.0277	28.5144	19.7415	18.1259			14.0486	11.3613	13.9726	11.6583	11.4897	11.8202	10.0988	9.8165
			13.7135	15.0075	18.7655	17.0322	23.3949	18.0954	22.55	18.4523			5.61927	8.13239	8.51547	7.77355	8.39461	8.18058	8.20808	8.14509					9.4924	7.05547	7.05702	7.94561	8.21854	8.41036	6.98791	6.13172			6.1363	5.69702	5.42003	5.09117	5.23247	4.64413	5.90634	5.31602
			14.3424	15.6401	15.9617	18.0508	29.7601	20.9152	30.3876	19.863			6.71443	7.03514	7.14732	7.82293	9.94658	9.26375	9.74057	9.6297					21.8774	19.2314	22.0119	21.571	34.7322	27.3158	22.0701	24.1549			9.32851	8.46041	8.99937	9.45534	10.5373	9.36771	9.49736	9.94876
			12.5256	16.9475	18.1622	18.9011	24.0233	17.8975	25.3155	13.989			5.25386	7.68533	8.6795	8.68339	10.051	8.11934	8.4627	7.21294					32.8246	36.4794	36.1448	37.2667	34.491	38.6719	24.2675	31.0893			15.5065	15.6924	14.9505	15.8089	13.2751	16.2795	11.771	15.0535
			14.7131	19.0904	18.664	20.1228	23.7435	21.7938	38.4001	23.7307			6.47988	8.3192	7.88416	9.55302	7.8545	9.04488	9.57104	10.2178					27.4544	29.8445	30.0106	28.5907	30.7288	39.6083	35.0176	23.6321			12.7418	12.6558	13.3433	13.2437	15.5161	15.8053	16.0683	14.6685
			7.99761	19.0491	14.3197	16.2359	17.3188	17.2674	19.6532	10.7153			4.05798	7.18542	6.94145	7.49906	7.90259	8.20251	7.45622	6.38433					32.7277	33.8865	40.4909	34.4728	35.6882	49.0159	31.4495	26.136			16.9279	16.4542	18.5743	17.9561	16.7101	16.6334	19.0348	15.6644
			16.1503	21.625	16.4082	18.7931	23.2113	17.2849	25.1	19.3389			7.60202	8.14838	8.3617	9.18068	9.76614	8.29507	10.2815	9.6503					18.0173	16.923	13.7794	14.5308	19.6659	20.7755	12.9886	11.9302			10.0788	10.235	8.67496	9.303	10.6225	9.75027	8.86341	9.02797
			5.53329	10.9592	11.2451	13.0403	15.0255	11.9358	16.5052	11.343			3.27922	4.96754	5.47381	6.27299	6.42648	6.83594	7.04274	6.72414					4.28946	4.88941	3.93356	4.09518	5.93914	6.90807	6.43354	4.487			5.50818	4.96133	4.55549	4.82608	5.00061	4.82378	4.94305	4.96463
			18.2107	21.2477	24.2836	23.4331	24.364	19.7538	26.1049	26.348			7.63284	10.8938	11.1693	12.195	12.0966	11.5719	12.4435	12.0473					24.0844	20.0948	24.0151	24.1036	26.517	31.8712	25.7891	19.2405			11.0265	9.04764	8.85987	9.5944	10.2406	9.99353	10.2408	9.95563
			11.5139	19.8426	22.2502	17.4357	15.3838	15.6746	23.5334	24.2693			6.44804	9.37334	10.3818	9.51449	7.82683	9.37018	9.48543	9.95916					30.2326	34.4327	35.2297	31.0934	47.4955	43.1835	32.2161	29.6649			16.0026	16.2554	15.6696	15.1318	17.5379	16.199	16.1606	14.2542
			27.8426	33.2242	32.6969	28.0565	22.8498	27.9847	38.293	31.5518			10.4256	12.3073	14.5044	14.057	13.2918	13.4975	13.3374	17.6794					33.9652	28.8337	23.3401	26.8889	31.4631	30.8739	27.6608	24.5972			15.2655	13.7848	12.7048	14.4681	14.0931	12.6307	13.7063	13.9549
			21.2646	23.8073	24.3996	24.4175	16.7301	24.9729	32.3266	23.3715			9.59398	10.0968	9.47908	9.18788	9.50061	10.5701	10.8633	11.8336					19.5538	24.9583	24.1739	29.4802	36.1659	35.3184	27.1766	27.8117			12.5101	15.5939	13.4796	13.4576	15.6006	15.3701	14.2109	14.2882
			5.8143	3.85908	4.68235	3.94263	4.89918	3.64539	5.05299	7.39603			4.6275	3.94551	5.87514	5.00601	5.57526	4.25032	5.63683	7.49366					14.6287	17.7587	17.6521	19.555	15.6634	22.3549	14.6437	12.9969			9.04202	10.5487	9.62376	10.8577	7.75388	10.2949	8.39923	8.06582
			3.05246	5.90661	6.20644	5.67362	5.08737	6.05684	4.82618	3.66474			4.37038	6.66483	7.70098	6.09341	6.49742	7.19608	5.46339	4.45415					1.66931	0.641029	1.50736	2.08177	4.76041	5.57968	7.55147	4.53206			3.8157	3.43733	3.55492	3.81585	4.54983	4.58384	6.22847	6.01339
			19.9937	18.9766	18.6296	15.8298	22.1422	17.2375	24.8018	21.0387			9.53469	8.72131	10.0848	10.6906	9.01251	8.5091	9.90483	11.2764					23.2739	20.1935	21.2858	26.0263	29.4522	30.2704	20.4089	19.3811			10.8146	9.18028	9.01612	9.90166	10.8679	10.5693	8.83383	10.9276
			31.1769	35.7565	30.1887	30.0339	36.1179	31.1992	45.608	33.9157			11.7684	14.1134	14.8758	18.3069	17.9895	17.0463	17.5061	17.797					28.8027	31.8018	30.8554	27.6964	41.9349	42.0578	32.6476	28.3868			14.0503	14.1629	13.7969	13.078	12.8604	14.6914	14.4813	13.849
			25.4589	34.7928	36.001	26.5801	24.3499	37.291	30.4998	29.3082			10.603	13.3992	13.3793	12.9804	12.2946	14.0978	14.8554	16.1577					16.8998	21.3185	21.2913	19.8713	28.648	31.4908	32.5611	26.2509			9.87956	10.2528	10.3893	10.5145	11.1478	13.0408	14.5917	11.5366
			8.86905	12.565	11.1395	8.97417	6.21085	11.1823	7.00713	5.71067			5.59171	7.46413	6.15583	5.55062	4.435	6.60295	4.69998	3.68024					13.9672	15.52	15.2586	14.0378	16.9823	23.0628	17.2151	12.14			8.36421	8.13721	8.17173	7.24602	8.20936	7.88388	8.47625	7.24827
			6.09695	9.55614	4.34137	3.59434	3.8838	4.12996	3.61861	3.71196			4.28996	5.34228	4.32625	3.39367	3.90158	3.70294	3.77377	4.04065					20.4465	20.98	25.5866	23.6062	25.1213	25.4409	19.5198	17.7277			11.4058	12.6187	12.0652	11.3455	11.2274	9.9316	9.92867	11.4593
			6.61893	4.17095	5.64543	5.74047	6.28711	6.87266	6.29973	4.93544			6.84833	4.44827	6.33722	6.41245	7.6885	7.24114	7.03743	5.86795					16.7019	16.6621	14.0557	18.678	11.1559	12.7614	9.42802	8.14055			8.77715	9.19444	7.02321	8.51145	6.559	5.96151	7.07463	6.35429
			24.2918	30.9641	27.7917	26.9942	21.5295	20.7901	31.3233	30.065			10.3167	11.4153	12.6689	12.662	10.1232	11.7014	11.6677	11.485					15.4201	17.6582	12.2647	15.1372	12.6467	19.4726	9.96606	11.2525			8.30209	8.42195	8.52893	7.18548	6.57141	8.47779	6.13534	7.22594
			37.6298	38.5036	44.323	36.1674	43.0498	32.2425	40.4835	34.4933			13.4864	15.2928	15.7513	15.955	16.8003	16.2601	16.0444	17.5766					21.606	22.8819	24.4355	24.5523	27.678	32.857	23.2408	18.1952			10.6055	9.96965	10.4414	9.93431	10.4731	10.2911	9.72227	8.37694
			27.7753	33.7234	30.8022	34.5944	32.6381	31.9102	41.1855	39.2361			11.7403	15.03	11.7838	13.819	13.7032	13.5959	12.7776	15.2229					24.4504	34.7198	33.5248	29.4934	34.7912	45.609	27.9837	27.2874			14.5575	15.2016	14.1801	15.144	12.9376	13.1725	13.9471	15.1731
			14.7021	9.34629	13.5235	14.1138	11.1294	11.5939	10.2041	8.60273			7.07094	5.2645	7.17228	5.64846	5.46375	5.58844	4.76643	3.733					16.7047	22.5142	23.731	20.3734	20.9992	23.9935	17.7821	14.5206			11.5544	11.1885	11.9858	10.5254	10.3522	9.97166	9.3173	8.90879
			22.8348	23.8254	24.9267	19.3894	15.5103	17.1196	20.0296	12.9919			10.6389	8.91033	11.2253	10.1602	9.3494	8.98051	9.9109	8.97498					22.7726	25.4655	26.1423	29.82	24.1393	29.8234	20.6013	21.3809			12.4814	14.4515	12.4945	13.3591	11.0166	11.743	10.0375	12.2075
			36.4856	33.7675	32.0562	27.7631	23.6325	28.0832	37.3685	29.705			12.5636	13.4641	15.3809	13.5682	13.9744	12.5663	13.9212	14.67					13.5846	14.2998	17.3315	21.7487	25.555	22.965	17.3266	14.9241			8.81529	9.2406	10.8868	10.4573	8.96061	9.38013	8.29464	7.70799
			34.6895	39.5692	36.9587	35.9848	36.0333	41.2958	40.4654	54.901			14.9284	16.805	16.5082	17.0025	15.0464	15.3784	14.8135	19.0724					14.6241	15.3113	16.001	16.0769	14.2383	19.8066	14.7104	10.9933			9.48843	9.17885	8.6853	8.48425	7.58736	8.65948	8.04244	7.5511
			14.721	18.863	30.4852	20.112	22.5449	24.2416	25.011	20.9318			6.18123	8.07401	10.409	8.80794	8.65284	9.90648	8.31117	10.1294					19.4928	17.9219	22.0714	17.0095	17.5537	23.4799	18.3906	15.9042			11.2682	10.7717	11.5356	9.84369	7.81562	10.1546	7.29628	10.1368
			24.3972	22.5267	22.9759	22.6611	21.4058	15.4423	22.7314	23.299			11.3695	9.72169	10.2961	10.5831	9.81188	9.72938	11.5533	10.2338					27.0074	24.6626	21.9963	21.9761	35.8802	28.955	17.8608	19.6582			11.407	10.1432	9.02534	10.391	11.7311	10.1611	9.32313	9.94353
			35.9528	42.9321	48.396	39.736	47.0376	33.8022	55.717	48.1544			15.8957	17.191	17.6225	18.0115	17.5651	18.1929	21.5933	21.1819					19.5184	27.8894	22.3993	30.6377	38.3705	28.552	25.689	20.3696			11.0043	11.811	10.9953	12.2148	12.3413	12.322	11.7782	11.7082
			31.1775	40.4667	33.7023	37.6745	39.4539	35.1481	50.3562	46.5331			11.6623	14.9316	15.2608	15.4185	15.2733	16.1004	17.7342	19.4645					27.9456	23.6841	28.5733	32.9879	33.0585	36.1691	27.7618	21.3229			12.74	11.6804	13.9983	12.5117	14.0988	15.7598	14.0684	13.983
			16.2451	14.3347	15.3415	10.0356	14.3242	9.57697	13.7462	14.8694			7.72479	6.42515	7.23666	7.20706	6.1385	5.87069	8.25208	8.12708					26.6997	29.2426	26.7742	28.0319	29.6051	22.6738	18.9233	17.0299			14.8178	15.7526	14.2807	15.0548	12.8371	12.1668	11.2868	10.8272
			42.7638	39.859	47.3963	43.5476	37.1312	31.0388	48.8357	39.509			14.3328	16.6517	17.916	18.8312	17.3129	14.8656	15.9206	16.0678					17.2765	20.1623	20.1908	21.1211	21.2583	20.3429	13.6792	19.5367			10.5664	10.9018	11.815	10.7045	9.5843	10.0874	9.82983	12.1002
			36.9797	38.3023	49.9541	45.0908	44.162	42.7667	70.013	51.651			14.7785	15.4261	20.2598	19.3039	17.7379	17.6536	20.9627	26.5128					16.6283	19.993	17.7833	18.3401	21.8405	19.8433	15.8825	14.1473			9.46628	8.66455	8.31026	9.24717	8.56471	8.17488	8.47866	8.06668
			18.7087	12.2413	14.6297	16.7677	20.4323	18.6105	20.4317	23.2389			10.1174	6.36655	7.57073	8.27046	8.1102	7.27859	8.70923	10.7327					21.8462	21.5876	24.1385	22.7793	31.6055	23.2217	25.6132	16.002			10.0351	10.661	8.89335	9.20515	11.8383	9.11601	10.7126	8.50503
			28.8298	30.4134	40.7931	39.9356	41.1676	37.8784	47.0479	45.7623			12.6538	14.5463	15.2691	18.3395	16.4618	16.7319	16.8851	17.4484					30.3679	29.5101	23.9423	26.9998	35.7803	32.8691	26.9368	20.5422			14.8103	13.1852	11.7075	13.1387	13.2271	13.2185	12.4587	11.7329
			38.5247	34.1642	41.9196	41.7374	39.1971	48.7525	80.606	50.4121			16.0541	13.9525	19.6761	18.609	17.6596	17.4998	20.0377	21.8333					22.3832	24.9918	23.0084	23.9909	31.7662	30.0424	23.8018	20.1428			12.2807	12.2656	11.1916	13.1195	13.3341	12.6026	11.8543	11.2951
			23.6804	35.1691	28.9011	33.1416	29.5796	26.8942	30.6511	28.1248			12.3644	15.4727	13.4016	13.2077	13.2296	12.2939	12.1012	13.5859					19.1709	24.985	25.1839	22.5399	29.2911	32.1882	18.2283	19.7622			11.5756	11.6775	12.491	11.3332	11.5816	11.2288	10.9942	11.4569
			11.0643	13.048	13.5292	13.3169	16.3334	11.6102	15.3639	16.7652			6.52516	7.33552	6.46921	7.59507	7.41078	5.97447	6.11769	8.65263					14.6925	18.6396	12.2791	15.6255	27.1572	19.1376	17.1894	13.5542			8.96371	8.793	9.45915	7.61102	10.6223	8.56463	10.7778	9.28372
			29.6022	42.0231	34.8241	35.9944	38.8464	34.067	44.9766	35.8327			11.7658	16.9729	18.4773	18.3872	17.4098	17.1379	17.502	15.2562					15.0893	14.0555	13.7175	14.0992	18.3265	15.0747	15.2208	11.4048			7.91333	6.88185	8.236	7.01828	7.06729	6.9597	6.99394	6.38119
			39.7709	42.143	43.8031	50.1856	48.5519	51.8283	62.5062	38.144			18.5326	16.4856	20.0784	18.6226	18.0589	19.2556	20.4777	19.7405					22.5296	31.0457	28.2551	27.2163	28.0325	30.3912	26.3192	17.33			9.66748	10.7329	10.4497	10.6398	10.8586	10.4048	10.8586	9.19085
			29.408	26.7732	37.3877	25.2108	23.6655	13.2336	18.0999	21.2646			14.1873	12.9468	16.7445	13.1763	11.2473	10.8906	13.3579	11.5454					23.1673	30.2854	27.7232	28.8873	37.6207	31.6085	24.9699	25.1642			11.4592	13.0558	11.8135	12.7463	11.6277	12.3383	11.9144	13.4495
			38.7449	36.3727	35.5891	30.3342	31.5123	26.3228	34.5788	32.5876			17.2312	17.0726	17.4584	15.2169	15.1654	15.456	15.2454	18.1782					24.6759	28.9182	25.3617	33.9641	37.2807	31.6926	27.03	21.0614			12.1712	12.1738	12.9252	11.302	13.3653	12.6094	11.3019	11.1159
			40.8361	44.5423	29.5593	32.0532	39.8545	39.4661	37.0879	33.7488			15.1018	16.799	11.7668	12.163	16.5126	14.5425	13.0826	14.3581					12.2929	16.0259	18.9041	21.3356	15.0947	19.0407	19.7177	12.8661			7.40522	8.40778	8.1839	8.87427	6.89057	7.04625	9.17465	7.89826
			24.9914	36.9884	35.0301	33.9775	37.4826	28.5334	31.167	34.3664			12.5709	19.5397	19.2627	18.545	17.3797	16.1586	15.1905	19.7619					19.9797	18.6904	17.9172	21.5916	21.9491	22.218	17.652	15.9709			9.34399	8.08758	7.85538	8.46441	9.30973	7.98958	9.55623	8.32163
			45.256	35.6164	32.0601	31.7082	36.3253	34.0951	35.7801	33.0657			17.5116	18.5964	19.2038	16.3739	20.6651	22.2169	19.7287	18.6162					22.3071	21.0985	20.5798	19.3559	26.603	26.7772	21.4845	16.9225			9.85839	8.08522	8.79223	8.76285	10.3723	10.8517	9.78509	9.67052
			27.9024	23.6311	28.6762	34.7512	37.61	27.9975	22.2223	36.9165			15.7344	13.6086	13.5533	14.6315	15.9628	11.3399	10.7714	14.2824					29.0077	42.7258	31.7293	25.2564	28.5965	33.4154	22.9995	23.2568			12.3791	15.339	13.0042	12.4468	12.8573	11.6112	10.9819	14.0115
			46.9269	41.553	45.8404	41.3765	45.6816	35.4485	43.5906	42.089			17.3598	17.9774	19.7672	19.9388	18.2913	17.1402	18.4085	16.9004					21.0028	25.7914	24.0056	24.7099	30.1339	28.4579	22.078	15.9817			12.3216	11.0016	12.9841	10.9186	13.2017	10.6547	12.474	10.7866
			29.4164	45.5148	37.1862	34.6383	40.723	42.4452	33.2966	30.2198			15.5082	17.0776	18.1742	17.5462	19.8447	17.7163	17.5956	20.3123					16.0411	13.8323	14.324	15.9127	17.1389	14.5329	11.3056	9.05461			8.29295	7.92541	7.13679	8.25741	6.65744	7.00459	8.42192	6.63046
			41.4129	41.9815	47.0656	37.474	38.6169	33.3345	38.4707	41.9345			15.9498	16.8503	20.157	18.5782	18.0669	16.0164	15.9568	15.7254					19.8302	22.1316	16.234	19.8223	21.1273	23.1953	15.8295	14.2488			12.1032	9.37628	8.98548	8.81288	8.09145	8.47883	8.96458	8.23359
			32.7984	46.2247	34.4769	33.8379	33.6281	36.3409	33.5629	23.3015			13.457	17.0059	16.3454	13.1604	14.0273	15.9748	14.5718	12.3044					19.3954	24.539	22.3172	21.6484	26.5957	24.0646	17.2549	17.919			12.4377	11.1502	11.6983	11.1333	12.6899	11.2201	10.1714	12.64
			34.7675	20.9674	18.4946	16.736	23.8841	23.5369	21.408	12.2406			13.6708	8.94319	8.32992	8.16993	10.2099	10.6939	11.8929	8.08419					19.0317	22.0153	31.8971	26.2124	27.8583	26.1405	22.2249	18.5959			11.5022	11.2613	13.6211	10.854	12.4126	10.8281	11.7335	11.4723
			26.6138	28.4443	25.5786	24.2759	25.464	19.5209	20.1654	29.1912			10.4128	9.38973	13.0122	13.1972	11.2036	11.092	10.9054	11.7351					16.1268	16.0234	16.8966	20.5886	28.5015	19.6632	16.6153	13.7309			9.01478	8.46867	8.19279	8.69678	9.01357	7.96944	7.89189	8.14231
			41.1743	37.237	50.5447	46.7878	32.2163	34.8139	33.3864	38.722			17.4231	19.6414	18.6871	18.7553	16.0466	18.6646	16.5132	17.8302					16.334	25.0906	22.6194	28.787	19.8849	24.8344	17.9174	18.8201			9.57212	9.51719	9.25442	8.88841	8.44345	9.31095	9.77493	9.59819
			41.0502	35.2606	36.1433	34.3828	37.2575	36.0896	36.9736	29.5586			16.6003	16.3637	16.7358	15.2735	16.9893	17.947	18.0441	15.1113					14.3435	18.4692	17.3414	19.1992	18.8335	19.7208	15.9298	14.5548			9.20778	10.1615	11.4415	10.3567	10.1877	8.78894	9.38585	10.0216
			44.7261	33.7043	30.206	32.3739	42.5342	29.9717	40.794	33.922			17.4796	15.7582	19.4334	16.9108	20.0377	17.01	17.6758	19.0447					19.6772	22.7199	20.2708	20.3237	22.8999	21.0371	23.6062	16.7684			11.3535	9.7754	9.69464	8.73468	10.2158	8.64608	11.3549	9.35784
			33.9604	28.5655	29.7197	27.6108	27.4211	29.1467	27.2448	20.9008			17.1486	15.8613	15.6073	15.3786	15.3408	16.9758	13.0973	11.5009					16.8246	23.4632	18.9959	22.8344	21.0465	23.6029	12.106	15.4051			8.87915	9.41006	8.23108	7.88928	8.09039	8.33899	6.94079	7.94941
			16.2248	34.82	36.9867	27.4755	44.5338	30.4267	32.5408	31.6271			10.0719	16.6113	16.1477	14.4694	17.2425	14.7131	15.4906	14.4475					19.0675	25.7394	24.1456	26.6632	26.1459	19.0883	19.4324	17.9778			9.31817	11.346	10.2844	10.0775	9.15236	8.62678	9.27983	10.3676
			19.3727	31.0333	21.6858	18.2921	21.2267	21.6137	17.7409	16.5777			13.5096	15.1692	13.6865	13.8608	13.2304	14.0563	11.6328	11.1746					19.8579	17.7908	18.7313	15.0492	19.43	14.2195	12.4924	9.66981			9.86223	8.66751	7.7242	7.25604	8.23659	6.80941	7.32218	7.07685
			6.40319	6.0306	7.7648	10.0066	11.6363	11.5698	14.934	17.6709			2.74503	2.46579	4.96549	3.9512	4.40863	4.38838	4.6117	6.64349					17.7549	18.8129	17.7102	17.3043	17.943	15.9796	13.8769	14.5628			8.90221	9.2225	7.37959	7.79266	7.8109	6.52122	7.22282	7.7653
			15.2887	20.2268	18.5627	16.3383	27.6785	23.2448	26.1894	21.9022			7.14874	11.4125	9.05144	8.52862	9.7858	10.2746	9.06394	9.00438					22.3998	20.8539	23.4135	22.415	25.5393	25.6229	20.9769	16.597			12.5114	9.89108	12.8037	11.9592	9.9055	9.54903	10.1378	10.0914
			11.6016	14.4561	18.8782	17.2976	24.8622	19.664	20.3474	18.7323			5.41086	7.47277	9.53454	8.91754	8.97024	9.16847	8.62366	9.38216					24.8639	26.7406	28.1772	28.6126	25.0572	22.7871	25.2706	15.8136			12.1632	13.8848	11.986	10.9784	10.9763	10.3251	11.5125	9.231
			4.04796	3.98665	5.04085	4.08733	8.41386	8.2586	9.13119	7.15311			3.19511	3.16672	3.73271	3.66122	3.42681	3.47857	3.34092	4.04536					26.6271	25.1325	21.1055	30.3356	25.2283	25.0064	20.5919	18.2935			11.7912	11.5167	9.90188	11.6732	11.1722	9.81749	10.4319	10.8144
			21.4826	26.6573	29.7598	24.1421	29.6457	24.2087	37.7735	23.4499			8.91742	14.4602	12.8806	13.2546	10.8097	12.0544	13.1666	11.3582					17.3839	20.9336	19.5278	16.7905	21.3465	18.0152	14.7813	16.1904			9.27881	9.90744	8.64836	7.76641	9.27577	8.75382	8.52565	8.54615
			9.30191	9.34154	14.4941	15.9019	27.1169	13.5108	25.152	18.43			5.21254	5.24646	6.59007	8.02863	7.16281	7.27942	7.44568	8.76723					17.8455	19.3053	15.16	18.075	22.6526	20.7727	14.7067	15.196			9.17984	8.68281	7.34054	7.87707	8.69913	8.21601	7.96616	8.35246
			6.23367	8.24516	7.56911	6.83994	8.04943	5.96741	10.5452	9.84596			3.43591	4.95093	3.89393	4.15897	3.97842	4.56808	4.08998	5.22314					8.43899	10.9272	11.5054	11.3856	4.93434	7.38053	5.85718	7.49825			5.50899	6.73002	6.43323	6.07032	4.49569	3.94471	4.76003	4.8682
			25.1248	35.7859	40.6145	32.8194	44.4655	28.5939	41.6583	29.8275			12.4153	16.6764	16.1644	17.0277	15.4944	13.6455	15.8455	14.8268					28.4961	25.9861	25.3758	25.9428	20.8555	21.4299	21.4487	19.7543			15.2738	13.2791	12.1015	14.445	11.8014	10.8906	12.1814	11.7438
			24.5203	20.9699	31.1616	22.1909	40.4152	25.9815	41.4087	36.8653			11.2032	9.29571	13.2211	12.5783	12.248	12.1902	12.2364	14.8442					26.4762	30.0095	26.9802	26.8346	26.77	40.6358	23.8191	25.9508			14.7084	15.3638	14.3688	15.061	14.9549	14.098	12.8595	14.7113
			16.0635	18.6166	15.8747	16.9615	25.3744	19.7956	26.9189	20.73			7.16068	8.96545	7.58858	8.47247	7.15234	9.41136	7.70206	8.58579					14.6947	10.9089	12.2687	10.4644	11.093	11.2481	10.4339	8.78831			6.86263	5.85743	6.29508	6.90333	6.60924	6.91515	6.67961	6.19165
			3.97786	8.02239	7.78923	10.225	10.0219	5.63748	9.96517	7.04031			2.90115	4.10173	4.35969	4.92059	4.19188	3.58401	4.60347	3.80031					41.7872	39.2152	39.383	35.4164	37.3729	43.552	41.0715	38.2113			18.9575	20.3298	19.6511	17.3174	20.3895	18.4973	20.4215	19.1042
			20.0493	29.1818	24.4488	25.6902	38.3708	28.0313	23.9768	25.7239			8.96384	12.8168	11.2089	11.0793	12.8176	12.0535	13.1199	12.1962					30.7529	32.609	32.2481	29.6781	32.1692	35.4435	32.759	32.7416			13.1713	16.3297	16.3879	15.8769	14.0295	14.7645	13.548	16.4999
			21.2311	24.1789	20.2715	26.3516	28.9152	25.6884	39.0447	24.2674			11.9309	9.77261	9.77183	12.4518	10.7003	11.5755	13.4553	12.744					21.4415	24.2566	20.1927	25.6954	22.0648	27.8943	22.7761	19.7307			10.4637	12.8727	11.3282	12.0581	10.7899	11.9643	11.7706	10.8065
			16.6746	26.9388	24.5934	23.5572	29.2165	22.5204	35.9707	25.0384			7.854	10.7309	11.1239	11.3184	9.40217	9.93286	10.5678	11.5754					42.4926	38.7278	35.9397	39.2425	46.0276	51.3707	48.0876	40.3931			18.7577	17.2748	17.7673	19.151	21.6284	18.3819	17.6154	21.2401
			6.74968	11.2269	9.37133	9.90561	14.3561	10.2187	15.0986	10.2589			3.37902	4.79652	4.65239	4.64595	4.60012	4.53671	4.78625	4.80835					34.8424	34.8819	35.1493	37.4717	40.792	46.2666	45.1832	40.7737			15.7658	15.8717	18.1449	17.4198	16.2243	16.9256	17.9805	18.1173
			19.2532	27.0233	29.252	24.396	38.4387	29.1874	45.9372	23.8243			9.68907	13.953	12.3939	13.9623	14.3703	14.3126	16.4379	14.6403					29.5036	25.5371	24.231	27.4085	28.823	36.6946	35.437	28.0929			15.3093	12.6054	12.8287	13.0364	15.6544	13.6527	13.7474	13.941
			21.0721	25.5382	23.7068	24.1332	37.9786	24.3375	34.4033	21.9417			11.8466	11.7396	11.8851	13.6578	14.0276	11.4146	13.1762	11.7931					12.1216	14.0778	13.0175	12.5045	12.0281	11.9559	17.2264	11.9334			6.64846	7.2576	6.2897	6.84223	5.89346	5.5722	5.99037	6.46047
			15.4915	18.2998	11.3541	11.5456	18.6536	15.0189	18.1168	10.645			7.88892	11.174	7.67585	7.22473	8.59653	8.78656	8.465	6.79744					51.683	41.3161	42.1667	36.8372	46.6714	51.4484	44.0391	32.2325			19.6288	17.8989	18.2254	17.1319	19.3417	19.4663	17.508	14.6921
			8.42542	11.9758	11.0976	10.9534	14.656	11.3509	14.1622	11.1353			3.90978	4.8255	4.39754	4.54681	4.44595	5.17051	5.0323	5.19783					32.1025	36.1469	32.6148	34.2691	38.2842	56.4244	38.9036	33.9993			15.9407	16.0912	13.5136	16.1058	15.0582	14.3066	15.5985	16.3291
			16.5874	24.0891	23.3429	23.3011	28.8939	26.5026	38.7382	23.9699			8.85016	11.4287	11.9012	13.3584	10.4248	12.7167	12.8184	11.8949					31.0455	26.7922	27.2485	24.5794	23.4543	34.0688	34.6204	23.6496			13.26	12.6871	14.3163	12.7987	12.2228	12.9635	13.4476	11.9583
			19.5602	21.6319	18.7671	17.7951	24.8313	17.4113	30.5047	19.0727			9.3815	9.4477	8.94581	9.9487	9.16398	10.1207	11.0033	11.7534					19.6035	14.0702	15.436	14.3895	15.9935	19.0512	17.892	14.2433			8.57113	7.46652	7.80057	6.99106	8.15232	7.54444	7.39859	7.99157
			5.12195	7.52326	3.92546	8.0881	10.4403	6.1335	10.3718	7.13476			2.62302	3.83984	3.2363	4.44897	3.45655	3.36841	4.87264	4.94199					9.75652	9.49767	8.83901	9.46383	9.3577	9.65942	9.62807	8.87018			7.32101	7.23282	6.89852	6.86856	7.06796	6.83091	6.83919	6.25251
			8.58424	11.4914	11.2301	10.8549	18.0442	12.2938	14.2795	12.364			4.44211	5.15417	5.775	4.65137	6.19832	4.94772	5.68418	6.11361					39.0289	35.7575	32.6607	34.1669	37.7806	52.8122	45.625	33.6265			18.0361	17.5646	15.805	17.6969	17.7412	17.8317	17.4868	15.3104
			18.5092	21.5997	18.5991	17.3974	25.4219	18.3001	36.6765	19.7532			10.0998	10.9726	9.30637	8.878	10.1965	9.10757	10.7441	9.92998					34.7681	23.9679	28.3101	32.9604	41.4271	42.3804	42.3725	36.1321			15.1169	13.4993	14.7936	15.21	14.3885	14.132	14.2668	17.0601
			23.5114	18.4146	20.0243	20.1186	28.3409	21.4055	37.1883	22.6361			10.9442	8.96349	8.78308	10.561	9.40483	10.8992	11.0966	11.2799					32.7768	26.5863	32.5619	30.0852	30.4729	45.2538	33.9368	27.1373			14.7626	14.6112	15.5954	16.6314	17.5291	16.9784	16.9747	16.743
			9.53452	15.261	16.1554	13.1289	25.4167	19.6756	24.9276	15.4199			5.24397	8.30125	8.75367	7.58332	9.09656	7.95448	9.71982	8.18825					14.8335	14.8796	13.7877	11.063	14.3711	17.9279	17.5008	11.9604			7.38652	7.63228	7.16362	6.93167	7.50779	7.17643	9.30985	8.13077
			20.6533	21.4554	24.4956	22.6761	36.2788	27.1661	33.2134	31.9481			9.8249	8.3934	9.49845	10.2121	10.7956	10.806	11.7521	13.6807					9.43418	9.37651	8.5717	9.26809	9.45297	9.82342	9.81616	8.94686			6.41509	6.51157	6.12549	6.99789	7.19051	7.03532	6.25777	6.8098
			4.09715	8.74796	9.43827	11.1251	16.1406	13.4018	13.3501	15.4201			2.07763	3.62484	4.03609	4.72701	4.23521	4.24141	4.19919	6.21537					43.6574	32.6254	31.451	37.9689	40.6156	50.4923	44.9282	34.5046			18.4501	15.3183	15.9711	18.4326	17.1606	17.8364	14.0479	16.7293
			8.55059	9.81996	9.53223	9.36043	10.0511	9.6148	10.2236	9.30878			5.92616	7.91433	7.4552	6.78468	6.80741	7.54519	7.3178	7.14055					36.5606	34.0579	36.5932	38.0723	33.1813	39.1741	31.6148	35.8766			14.1713	16.9668	17.6702	17.535	14.257	15.8041	14.726	17.239
			15.3424	19.9403	19.6772	23.5023	31.5406	22.2036	43.6921	27.8509			9.35359	10.179	9.66415	10.694	11.7099	9.66889	11.2665	13.1274					25.6579	26.6599	24.889	28.3539	27.247	30.5231	23.3675	23.5125			13.8872	17.1599	15.337	16.2878	17.3916	16.4634	13.8572	16.3831
			13.3911	19.2832	20.3091	16.6483	28.7697	21.0163	34.6135	18.9489			7.08788	9.78846	10.4556	9.12689	9.88416	10.8134	9.9935	10.0732					8.65548	9.07607	8.94654	7.76129	9.75344	16.726	7.5484	7.5362			4.8614	5.21427	4.43338	4.26389	4.70614	5.76398	4.4297	4.72577
			22.4147	20.8528	24.2634	26.5278	36.7951	24.6333	36.6371	25.9303			9.34392	10.1316	10.6676	11.9785	11.3292	11.1404	11.9894	11.8122					8.84099	9.12254	8.96455	9.33087	9.44296	9.16737	9.38978	8.85982			6.36806	6.44178	6.2795	6.40252	6.58424	6.25401	6.13312	6.28474
			11.7232	16.7534	18.1612	17.4479	26.206	19.2063	25.7077	16.6912			5.0151	6.98576	7.32562	7.57236	8.15703	8.03	8.87603	7.65553					32.1623	37.6346	42.5816	28.6101	39.0576	34.7715	38.0789	32.4958			15.6349	14.7774	17.9158	13.8192	14.213	14.2248	14.4026	15.4268
			15.0366	17.1792	16.2475	16.3831	18.4889	18.7578	17.7316	14.6778			8.05635	8.70827	7.43119	7.98187	7.40417	8.2667	8.31129	8.61554					28.2367	30.6064	30.1683	33.0725	35.5696	39.7318	28.8074	33.317			14.2367	12.7608	13.9712	13.938	15.3909	15.7826	13.3087	14.3879
			13.8516	10.1455	12.1121	14.3176	17.5562	13.0133	13.5192	11.0706			6.0304	5.25	7.73251	8.06903	7.2587	6.73299	6.4952	5.96247					21.7343	20.6007	21.8129	21.2764	21.091	18.7473	16.6316	22.6912			14.4025	14.84	13.818	14.1879	13.8106	12.2967	10.6305	14.7754
			4.22344	6.94882	7.17106	6.85354	10.7816	9.09545	14.4703	7.26106			2.26885	3.87719	3.59481	3.56289	3.37901	2.80883	4.11168	4.17692					9.15129	11.6653	10.0929	8.81471	8.00673	11.726	6.21705	6.58387			5.12645	7.37136	6.82861	5.56206	4.74056	5.30799	3.96543	5.06558
			7.96254	7.7813	11.7907	11.4499	9.65127	10.6809	13.9828	9.87404			4.34802	3.30952	4.56744	5.40912	4.64002	4.57707	5.3431	5.02027					14.6464	15.2848	11.8589	15.2286	15.494	18.2338	11.6922	11.4115			7.07989	6.72504	6.59329	8.28527	6.92323	6.95748	6.68775	6.72688
			28.8846	25.7425	25.6854	25.8152	31.1495	27.6428	37.4506	22.4096			14.4759	16.0646	11.786	13.7272	15.1098	14.2012	13.9816	13.4166					9.3597	9.34695	9.35772	9.25881	9.84233	10.1509	9.33339	9.19088			6.79683	6.83367	6.47573	6.61707	6.94951	6.84356	6.60029	5.99764
			14.8787	19.24	22.9512	20.4566	22.2976	21.5735	30.6092	19.7409			7.76387	8.76043	10.1234	10.7851	10.2143	11.5928	12.0395	11.1286					31.3212	34.8585	36.4239	33.4509	37.6058	53.1637	37.4506	37.3937			14.0771	16.7531	13.5388	14.8868	15.3496	15.7013	15.4799	16.3845
			10.5719	11.0952	8.93195	12.6364	14.7232	12.6874	14.1598	8.5038			5.83464	5.76719	4.46473	4.50055	5.34047	6.36341	5.51149	4.68171					30.9316	38.7427	39.1688	39.7739	37.76	33.6982	47.3432	39.4616			15.4416	14.7726	15.7668	16.164	14.4024	13.9604	15.4376	15.9707
			5.69267	9.0422	11.6784	12.4844	14.8978	9.87126	9.88018	11.6062			4.10496	5.55485	6.33686	7.38136	5.84091	5.43926	5.05656	6.02832					32.1271	33.7255	46.6919	38.1612	36.4921	33.9568	30.5572	31.1594			19.3788	19.0699	20.9114	20.9641	17.6668	17.4563	17.1415	20.0929
			14.3964	15.7873	14.9703	18.5008	21.9936	14.5009	26.2992	18.9881			7.47901	9.17814	7.18846	7.97064	7.75537	6.80976	9.29546	9.47938					19.3087	18.9007	23.0182	18.5531	19.836	21.7916	15.363	19.4833			12.0711	13.6766	13.2668	12.3046	11.6036	12.8106	10.3551	12.8781
			30.5693	26.1267	26.7553	23.4139	35.2753	29.0438	36.3413	28.1345			14.9299	14.8962	14.8872	13.2944	12.8007	14.7928	14.5144	13.5363					17.6236	20.8625	14.854	18.4657	16.6261	20.3361	13.6084	13.6622			10.0886	10.6396	8.50883	9.0932	7.91833	8.82544	7.21373	7.15621
			14.4391	27.2184	24.9052	24.609	39.155	24.4661	37.3101	28.2137			7.87203	11.2352	11.7267	11.2059	12.3515	11.9729	13.6598	12.8755					17.5544	15.9389	16.1239	17.6939	19.936	26.3848	17.6405	14.1456			9.13683	7.60354	9.4214	8.47725	8.65509	9.5512	7.97441	8.24427
			15.8174	17.0155	19.8843	19.4442	31.9522	28.0087	27.0572	23.5685			8.63286	7.40023	9.115	9.53661	9.31974	10.0518	11.4218	11.6042					20.2745	13.9233	17.6649	16.4387	20.7336	22.1355	19.4354	20.1074			10.7074	8.27623	8.25224	9.67881	9.3464	8.25347	9.14972	10.5071
			19.7187	22.1481	23.5036	27.0705	31.0648	25.8664	26.2164	18.9121			8.14606	11.6747	12.2572	11.385	11.8848	11.1485	10.6488	10.6878					32.8514	31.6127	32.2548	28.9217	31.1069	34.4741	35.239	31.7541			14.2554	14.1219	15.0536	14.5418	14.0744	15.2256	15.2904	14.405
			10.0364	15.8453	12.198	14.8348	18.6627	14.2087	15.4285	13.1933			5.64379	6.8123	6.70287	6.22955	6.0399	6.81939	6.47796	7.34472					31.3119	38.178	36.2264	33.5192	39.4829	45.0911	39.9949	29.8423			14.0305	15.6072	18.2895	17.0358	16.2613	15.2362	15.8677	16.0928
			22.4721	40.2932	32.4444	31.7693	46.4988	27.6767	30.0661	25.7678			12.1365	18.721	16.9779	15.1513	16.2715	13.9066	14.5436	13.8382					32.3735	30.491	30.9838	24.572	37.435	26.7728	30.4204	26.2869			16.5736	17.3807	17.7826	15.6009	19.6676	14.7668	16.4106	17.1382
			22.6175	23.3658	18.7477	26.6935	35.0772	28.0302	38.5088	23.0412			11.2166	10.1838	9.8538	11.4077	12.547	11.2723	14.4167	12.8135					35.5794	29.2388	34.5414	35.2402	30.0756	29.2003	25.052	26.2241			19.1824	18.1008	19.372	18.4121	18.1364	16.7274	15.7139	18.9111
			22.3327	33.9045	21.6084	26.1719	35.3653	29.2551	42.1316	28.1703			10.8863	12.5971	10.9719	13.1414	11.7511	12.4913	13.4675	14.0707					27.2886	30.608	26.2967	25.4005	26.9255	30.9931	24.4362	27.9121			16.802	16.2219	13.9597	14.2356	14.0412	13.2423	14.031	16.5845
			15.3979	21.2708	20.0338	20.7148	36.8149	24.8178	27.7316	19.0491			7.20507	9.75462	9.1466	9.88873	11.8881	10.5465	10.1329	10.1092					14.8032	15.4291	16.1443	17.482	16.1647	16.8894	11.945	15.6675			8.134	7.9731	8.91707	9.55428	7.70532	7.32195	6.71174	8.14454
			7.64186	9.70391	6.0076	10.2456	12.4712	12.1425	13.5045	11.181			4.52736	4.14899	3.03544	4.38927	4.57926	5.28939	4.99382	6.31151					18.3305	15.5347	18.0325	15.9645	24.0783	24.3739	20.1716	17.68			9.70346	8.56329	9.86011	8.68521	9.23362	8.51315	9.7637	9.81564
			18.4717	24.8044	20.7875	22.6034	26.1979	21.2486	31.5366	20.7959			9.74808	13.0641	12.6433	12.6181	12.4468	11.1811	12.1336	12.8406					25.3492	34.6183	26.7905	32.2621	38.2328	35.7771	28.9184	30.4726			14.2012	17.9262	14.2821	16.5518	15.4505	15.8483	14.3421	14.5839
			21.5183	19.0521	17.5167	22.5576	22.5572	17.7299	30.9735	21.2259			10.6607	9.96333	10.1621	11.827	10.5927	9.26104	12.371	11.1136					37.6968	29.2728	32.054	30.1441	40.0718	30.1007	34.0107	30.2223			15.1979	14.0514	14.8786	13.694	13.7133	13.8317	15.3746	15.1441
			18.8902	23.0987	20.2867	24.0394	39.8444	23.7887	36.2728	20.8589			10.4475	14.0999	10.1882	12.1935	12.267	11.2101	11.8078	11.5055					40.2929	45.5137	43.74	50.8295	46.1912	66.7302	51.8189	46.1313			21.0162	22.046	22.5665	24.3729	21.0273	21.842	23.4405	21.5175
			13.5823	15.5891	16.4336	20.4783	21.7519	24.9518	26.4217	23.9266			5.96016	6.66139	9.46962	8.56024	9.38672	10.3387	8.57203	10.5906					44.0694	47.9089	43.9695	48.8827	52.2629	61.1091	42.9154	43.5993			24.3684	21.8398	22.0669	22.4143	22.6501	21.2764	21.0661	22.8876
			2.33974	3.8635	5.56928	6.26472	6.50944	6.57945	9.85095	9.3707			3.31363	2.8105	3.41093	3.25705	3.0566	3.55507	3.01339	5.1274					31.0293	27.8225	26.1326	31.181	28.7623	44.3525	29.1257	30.3704			15.364	13.6368	14.8715	15.0249	14.1176	16.5741	15.0986	17.5793
			25.1197	32.0434	22.4209	25.1455	28.4074	26.7945	35.5939	25.1751			11.0273	13.181	11.7179	13.2285	13.1653	12.7042	14.0228	11.9814					23.2275	24.4038	19.4538	24.7836	27.3733	28.5894	26.5102	22.702			12.6518	11.7246	10.7832	11.7846	10.8757	11.0128	11.5278	11.702
			15.9098	27.038	18.8038	20.8125	31.3647	24.19	33.1359	23.028			9.56043	10.59	9.39052	10.4786	11.0721	12.1684	11.1518	11.6033					15.6214	13.6566	13.7967	13.7727	15.7636	17.229	13.5872	12.028			9.08241	8.69298	8.34585	7.69472	7.55517	7.95449	7.16154	8.13762
			14.9414	17.1761	22.1951	20.9704	34.0406	19.31	28.5836	23.0154			7.34264	10.1406	10.1243	10.5101	10.7012	9.30312	11.8361	10.9978					18.8248	20.7283	20.0532	19.4894	25.4769	25.9123	19.5546	15.509			10.0026	10.2704	8.29065	9.93528	10.0634	10.4411	8.56517	8.74434
			12.6542	15.8311	20.3717	24.678	36.1912	21.7313	35.8559	25.9079			6.66775	7.58905	9.17051	9.92844	11.5948	10.7322	11.0364	10.2324					25.9275	35.8744	26.746	33.1799	32.9768	43.5383	34.9589	26.3112			12.773	16.7147	14.4524	15.8855	13.4407	14.7709	13.1041	14.5262
			8.47628	10.8799	9.93824	9.3551	14.3974	10.5299	19.5975	13.667			5.06238	5.01999	4.90564	4.64399	4.83492	5.04514	5.42166	7.04001					30.6529	37.4878	36.7556	47.2762	39.5229	35.4251	36.0925	33.067			15.6677	14.0305	13.8155	16.2856	15.5057	12.976	16.2147	14.8221
			9.82563	17.9236	10.2036	8.95566	12.0087	11.7699	14.3315	8.20236			6.40005	10.4105	6.37376	6.73646	6.19919	7.03815	8.10239	6.48146					31.1821	30.2264	30.3186	45.3314	40.3928	53.7253	37.0183	40.6366			16.3191	16.0373	14.9168	18.491	15.6823	18.1678	16.8731	19.3206
			21.5478	21.5012	22.8734	25.6517	30.2234	22.103	33.3975	27.047			11.1048	10.0679	11.6138	13.0444	14.2569	11.5423	12.5984	14.1958					30.2692	36.1928	36.407	30.9946	45.5573	48.7355	31.6507	25.3153			16.138	19.1709	17.9027	14.6132	17.7266	17.9393	16.3571	15.2983
			15.2152	26.6753	18.5412	15.8183	23.2263	18.8667	27.7506	17.0632			7.87203	12.0505	11.4707	9.97636	11.0694	8.8294	9.91302	8.15096					37.3114	32.0398	35.9426	34.5713	42.371	33.9657	34.5066	28.6498			18.4547	17.7367	16.0999	15.4281	18.503	15.509	17.4259	16.6018
			13.9909	16.2017	16.1506	14.1727	23.8233	17.3138	25.9504	19.7075			7.18969	8.72858	8.0231	8.12063	10.157	8.34588	9.63748	9.74956					15.2693	17.4412	17.4277	17.5103	16.6652	21.9837	17.1076	18.4362			9.67089	10.3009	11.3778	10.2966	9.62569	10.0479	10.5508	11.3066
			5.85829	14.4214	11.3671	9.43215	18.2888	16.4831	22.9339	13.1152			4.02891	5.90045	5.71673	5.96785	6.32207	5.92865	6.32371	6.22099					15.3772	12.3262	15.0161	10.4218	15.2983	18.0095	11.7196	10.613			7.70178	7.15719	7.72839	6.51819	7.13834	8.29423	6.79429	6.63427
			17.9207	26.3606	19.3497	26.4752	25.6699	20.5825	25.3853	22.3574			9.29243	12.5115	11.3556	14.2602	12.9694	12.6455	11.855	12.6999					19.7647	21.5961	18.1469	15.4647	22.4366	24.0957	18.3766	12.617			9.21694	8.75662	7.45848	8.33974	8.68531	8.29714	7.97429	7.16836
			28.3101	37.8269	30.7909	26.0604	36.0549	34.088	52.328	30.6269			14.7764	15.8929	14.0019	13.8643	17.7082	15.8868	17.1084	17.7377					36.1515	35.054	29.0766	35.4478	47.3897	42.6099	30.3042	27.7393			14.5917	13.6515	13.7714	14.477	14.5461	13.7585	13.1788	13.9066
			18.6271	28.6344	21.2436	19.9118	20.5923	20.8785	31.7855	17.8447			9.37489	11.4348	13.6693	12.0801	11.7039	10.2258	10.5861	10.1465					28.4009	34.9025	28.8756	33.7718	40.9372	33.7356	32.4439	28.5893			12.4841	13.126	11.5993	13.3689	14.9206	10.3858	13.7541	13.0047
			12.9108	17.3581	13.8768	17.6696	17.7295	15.3491	21.1572	16.8004			6.80799	8.03878	8.53606	10.0154	7.70133	7.90552	8.38211	9.04097					39.4421	40.3618	43.0594	42.9592	44.9844	53.8666	34.1462	29.3939			18.3563	18.0828	21.4192	18.4779	19.2259	19.2217	17.1126	15.4817
			8.53041	9.95586	9.59131	9.73851	9.83376	9.8362	10.1807	9.82298			5.95487	8.52234	8.18387	8.4168	7.98007	8.21856	8.22115	8.16703					35.6031	32.18	26.6626	33.8167	33.4928	39.2349	36.1149	28.1278			16.6798	15.7693	13.8907	15.1947	14.9816	15.7827	15.269	14.9352
			21.967	28.0566	21.3248	23.4858	28.7972	23.547	37.6367	22.8307			11.7098	14.5677	12.5075	13.8528	15.294	11.9759	13.685	13.6319					27.7626	28.0245	27.0596	31.4864	30.2482	35.7211	23.2517	31.5378			13.2489	13.3211	13.8106	13.9327	13.4766	13.0229	13.5158	15.3019
			14.2346	15.7146	11.2234	9.75632	19.4216	13.0377	13.2455	10.207			8.10357	9.12539	7.90187	6.52057	9.70542	8.95601	10.0292	7.05919					9.85541	11.1409	11.0505	12.4985	9.3579	16.3676	11.6665	10.4054			7.25071	6.68681	7.47153	8.49192	6.59896	7.51967	7.61	7.8319
			3.72022	3.6459	5.07286	4.5327	4.27357	3.05644	4.05202	4.82023			3.4973	4.13558	4.51772	4.46084	3.66526	2.35835	2.76159	3.39709					16.7361	15.5862	16.1063	17.6495	23.1263	18.0372	22.5214	15.2548			8.04087	8.04805	8.62841	8.99613	9.487	7.53845	8.89653	8.82239
			1.85084	3.27972	5.14903	5.23825	5.46196	6.06064	5.21913	3.9747			2.2475	3.55962	5.18458	5.39292	5.90566	6.53869	5.70216	4.38406					31.0232	29.5086	30.2048	28.5728	36.7044	41.5648	34.689	29.6324			12.9336	13.5951	13.7379	12.7307	13.5802	14.3413	15.1617	14.3055
			2.48565	4.64276	2.11541	3.18742	3.76439	2.96903	4.41694	4.34277			2.94231	4.64415	2.41098	3.25898	3.72513	3.37733	4.42889	5.06878					33.7543	36.4197	26.0748	35.4792	31.5633	41.9912	32.796	25.2443			12.4962	13.1788	12.6057	12.592	12.2723	13.0631	12.5326	11.0023
			2.00374	0.855356	3.40744	3.01731	2.87491	2.98587	3.28416	2.73564			3.23175	1.46107	4.04108	3.18494	3.08113	3.41814	3.66192	2.80405					37.62	35.8452	38.803	40.782	47.9991	49.2675	40.0303	31.8903			16.9875	17.4176	15.9464	17.6827	19.7411	15.5	17.2253	16.8144
			4.10746	3.06232	3.11812	3.33767	4.08575	4.00477	4.95295	5.67388			4.06346	3.14204	3.09634	3.22549	4.24723	4.12197	5.06835	5.78673					30.6568	31.3494	34.0855	31.583	39.9198	41.0732	40.2292	26.4373			17.732	16.0324	17.4249	14.9594	17.3982	16.7282	17.796	15.8638
			1.9576	5.13553	1.05353	1.0467	1.01835	1.22554	1.35885	1.41418			2.05764	5.18393	1.45218	1.25856	1.23717	1.47153	1.75425	1.59725					16.9922	15.699	19.1275	20.2817	20.589	20.5134	15.7625	16.4501			9.87565	9.99121	11.2328	9.97643	10.2569	9.82032	8.84266	10.7081
			9.69583	12.6935	12.4593	12.9457	14.1479	14.0655	15.543	15.974			6.57007	8.28898	10.9274	10.3482	9.52818	9.74334	9.55552	10.1465					4.95796	4.60047	4.77396	5.2754	5.32086	7.26972	7.9787	7.10342			4.50851	5.61154	5.91539	5.86152	4.64384	5.19556	4.72757	5.9893
			19.6407	22.2331	22.9928	28.2187	25.3293	23.9334	32.9198	23.0368			9.4742	13.6062	11.8451	14.6471	12.742	11.9372	13.9262	12.615					15.7101	20.7454	14.623	19.4134	22.7755	25.644	17.8865	14.8696			8.36781	8.98599	7.14432	9.18757	9.98762	8.04816	8.71612	8.35655
			12.9934	22.7037	18.1086	25.2378	21.2121	24.5759	18.9264	18.1519			8.4097	12.2857	9.11544	10.7744	12.1496	11.3707	10.8281	8.12727					25.0376	25.4959	25.2402	29.0629	23.2231	38.1929	24.8551	27.3231			11.5592	12.3127	12.0607	12.8932	11.165	13.0622	11.5005	12.0593
			3.50809	5.13268	6.32522	6.49808	6.72912	5.83822	5.90648	5.74737			3.59567	3.61742	4.94344	5.1294	5.57801	4.49133	5.61112	5.64289					29.5783	27.6194	32.0527	31.8636	40.3334	35.6749	35.1301	31.5726			13.2646	11.6255	14.0734	12.4821	13.5076	11.648	14.6843	12.9751
			4.69164	5.66475	3.60145	3.14976	3.26976	3.64016	3.6093	4.0894			4.52541	5.30294	3.76713	3.19991	3.58888	3.94623	3.63034	3.96584					30.1985	32.5082	28.4024	37.7111	40.4111	51.416	32.3989	30.6463			13.691	14.8813	14.0774	14.7214	16.1772	14.3112	14.8311	15.5429
			18.0146	21.4245	22.7447	17.3161	19.7062	16.0494	24.3007	21.1779			9.39499	9.35857	11.3233	10.7241	12.0897	10.3681	10.4013	10.8464					23.3069	30.3268	28.8096	30.1119	41.2074	40.5081	30.2222	23.9498			15.0274	16.49	16.9185	15.4177	15.8754	16.7869	16.1701	14.2127
			27.5285	32.215	38.4545	37.7886	28.7818	27.7755	37.8012	28.8397			15.9184	14.4174	16.2653	17.9843	16.3957	15.4715	17.7248	17.1366					15.9067	24.0537	19.7546	24.171	21.475	17.8188	16.379	18.7089			11.3094	13.2271	12.6051	12.1793	11.5628	10.0835	9.66112	10.1692
			20.7485	21.5859	15.4829	17.5883	10.5124	12.9072	12.5823	14.2962			10.8196	8.55363	6.46455	7.1134	4.99131	5.33297	5.6091	7.45304					3.62716	2.77349	2.82969	3.56555	4.70129	6.85535	6.03455	7.10155			4.54941	5.64107	5.28977	5.59452	5.59369	6.25615	6.90981	7.51592
			5.33838	4.9324	5.32848	5.63019	5.97641	5.02682	6.94934	10.3851			4.59383	3.51312	4.29034	4.24109	4.80789	3.9788	5.26466	7.24987					21.4724	22.282	20.7036	22.1849	22.0557	29.8811	23.4742	19.3382			9.4314	9.92901	8.43677	8.64212	10.3773	8.81633	8.94495	9.04463
			4.31433	5.83438	8.05934	7.28425	6.35691	7.22925	5.61092	4.75625			4.50836	5.12876	7.13116	6.4111	6.07339	6.58027	4.92127	4.24087					22.87	28.4168	25.6632	26.7863	35.2774	32.4108	26.543	21.9324			12.4215	13.9976	12.0744	12.0619	12.6101	12.4223	11.341	11.9242
			23.538	28.2147	22.5848	20.0204	21.377	19.3122	28.5098	26.6179			11.4299	11.7115	11.731	12.411	11.9805	11.0967	12.1157	12.8624					21.683	32.0668	22.5614	27.1471	42.4584	33.6603	38.4486	26.5552			11.4981	12.3906	10.9301	11.5769	12.3476	11.2763	13.6489	11.7596
			34.9462	35.7112	44.7635	32.7925	27.9233	39.5526	40.0898	33.2783			14.8362	17.8615	19.8673	17.6389	17.9354	18.4903	17.9339	19.1203					23.7137	35.3194	33.5562	31.7739	43.0175	43.6938	38.5019	29.179			14.1598	16.5206	14.6557	15.4888	15.5046	15.5212	15.9764	15.3845
			19.3281	24.1144	25.7913	21.9207	16.1537	22.7436	15.9081	15.9707			7.55243	12.6664	12.5137	10.8576	8.70897	12.4724	8.80431	8.59705					25.9374	26.3021	26.8729	25.2187	34.9996	37.1348	30.9944	23.2092			13.6898	12.4491	11.8487	13.208	14.0623	13.5307	14.1698	12.3371
			7.96892	11.6689	5.70748	5.18702	5.45044	5.26231	5.43338	6.05963			4.56712	7.33702	4.86453	4.2433	4.75468	4.26703	4.48313	4.85407					25.4206	24.1112	25.7736	26.6052	27.5022	34.3697	31.3468	25.3157			15.3665	13.6963	14.5616	14.7148	12.1506	13.6168	14.6306	15.8521
			7.1002	5.0135	7.20047	8.33274	7.7957	7.82541	7.24762	5.37643			6.82682	4.68178	6.22992	7.53034	7.9163	6.90588	6.82976	5.83739					14.5172	15.7185	16.2263	16.1784	10.5521	11.2598	10.0585	10.1117			9.85844	9.85223	9.94238	10.0236	6.33337	6.23281	7.21265	7.5084
			26.1767	24.352	24.3016	22.1425	25.0024	19.6123	29.5442	23.6383			13.4945	11.2796	10.8816	13.5768	10.5945	10.0041	12.2916	11.5417					16.4489	11.9907	12.0905	13.3454	15.4123	14.0401	10.3834	9.21483			10.1062	7.48457	8.38742	8.22208	7.54886	6.46996	6.62447	7.06739
			39.3227	32.4504	45.9131	35.3514	36.1217	42.411	41.2569	34.6503			15.8924	20.9285	20.9776	18.1454	17.2059	19.7721	17.6323	17.6868					23.2919	26.7586	21.4825	23.455	27.8267	31.378	23.0706	20.6882			10.1862	9.60539	9.10447	9.74803	10.7702	10.1047	9.8948	9.38892
			34.7297	27.4075	31.319	29.1458	21.1292	32.7915	21.3901	19.8946			12.7933	12.2995	13.4533	13.8383	11.6298	15.5241	12.091	11.5868					25.1241	36.9818	29.1112	31.1252	34.3752	42.4727	32.5073	34.168			12.1516	13.1763	14.0823	13.9012	12.6725	13.6888	11.7599	14.0753
			12.4805	8.13481	8.94201	6.98105	7.14632	7.87039	6.6068	6.17			7.72435	6.31081	8.61301	5.78745	6.02459	6.56663	5.59047	5.17063					29.2856	34.7734	31.6536	38.2811	41.6071	36.3775	31.4013	29.1791			15.1073	14.9513	15.2584	15.1012	14.8508	12.9785	13.6673	14.4097
			5.48048	4.70257	5.60607	6.3684	7.14926	6.22044	9.71883	5.03506			5.13699	4.93479	5.63467	6.03578	6.78147	6.10187	8.86076	5.33019					25.4085	22.5536	21.1351	27.8727	27.5402	28.1482	21.2134	18.3831			12.3828	12.9635	11.9703	12.784	11.3498	10.6611	10.0455	11.048
			18.0853	17.7165	17.4446	14.4363	15.4383	14.8235	18.6034	16.7267			9.61715	9.21102	8.98668	10.3748	9.09104	8.65526	9.37996	9.80393					28.3616	28.8575	22.1533	28.4396	36.0381	33.4205	23.1347	23.3542			12.7257	12.657	12.1623	12.7223	13.2012	11.1312	13.0419	12.1204
			34.0346	42.0157	36.1331	34.006	34.0567	35.3363	40.9733	40.5557			16.9834	18.9972	16.9825	17.1398	14.3288	14.861	15.4907	18.1417					24.9349	31.2997	25.3939	31.1762	25.5326	29.2349	27.1257	23.3803			12.4488	14.6582	12.9321	12.705	11.9558	12.3672	11.7995	12.1602
			34.8429	35.4954	48.1296	39.7222	28.1528	36.392	29.4545	34.9902			13.5119	15.001	16.9788	14.2165	15.1846	14.9627	14.9927	15.5304					30.5651	31.6241	31.4725	38.6106	29.5491	37.9412	27.9904	25.6698			14.5724	14.7456	16.356	16.0365	14.5871	14.7227	13.2869	14.9206
			21.9214	12.2823	23.6001	15.9488	13.1846	19.9422	13.9161	12.0085			8.41192	6.758	11.5535	9.08086	8.49475	10.1005	7.93752	8.3983					14.4672	19.9017	22.8508	20.9614	25.7343	29.4641	17.2458	14.1717			7.96656	8.90032	10.06	9.69947	10.2144	10.0503	10.6054	10.2712
			13.8425	12.3138	17.1938	11.4651	10.0038	8.39495	13.7053	10.4429			6.84206	6.30454	6.37938	6.31348	5.5802	4.70201	6.64874	6.15915					21.8187	20.9707	21.1403	23.836	24.7669	19.6242	21.2808	19.7066			8.90742	8.91566	8.55788	8.9375	10.0135	8.43697	9.44842	8.19336
			31.1535	30.9571	36.3682	33.4603	27.7497	22.2099	39.2291	36.8398			14.2521	13.7354	17.5361	14.9515	16.8168	13.2303	13.6431	15.3458					31.0576	33.5766	29.5071	34.215	29.6839	39.0948	38.1018	25.175			13.4905	14.2016	14.22	13.7213	12.2753	13.9201	13.7347	12.6645
			50.4622	45.6406	48.656	48.6789	43.668	53.4492	51.2652	48.4634			19.5436	20.2936	19.6428	20.5862	22.6348	21.3635	20.5986	27.882					29.0314	35.1354	34.9267	33.3631	33.6538	40.5339	30.633	27.5069			14.0055	15.7096	15.7385	16.5945	16.0169	17.5683	14.5458	15.2326
			27.7993	25.3607	24.8106	22.5661	21.3039	22.2352	26.2679	26.71			10.6509	10.274	9.94045	10.3773	11.2315	12.0717	12.9307	12.2417					26.3794	28.9434	32.5423	28.2242	32.6611	38.8998	21.5916	23.5532			13.6755	14.3634	14.3292	13.955	12.2114	13.0293	11.3078	11.6572
			23.6218	24.3164	31.1344	29.3148	30.0353	31.5165	34.1726	32.3783			11.7236	10.4445	12.5669	13.3673	11.5694	10.9966	12.1766	12.0017					28.156	31.3976	26.8239	36.1622	28.917	42.2601	24.0533	20.9601			13.9557	14.9983	15.6889	15.3573	14.5258	13.54	11.9241	12.7512
			37.2393	42.5546	44.2157	47.5398	47.7844	46.6754	59.8612	49.4335			18.1719	17.5651	18.6925	21.8812	21.385	19.3313	23.7266	22.6106					24.5184	31.576	30.4941	28.0686	33.351	34.7908	30.6755	28.2186			13.0441	14.7132	13.9335	11.705	12.2135	14.1864	13.9353	15.0258
			32.1353	33.178	24.1861	23.9025	27.2771	30.771	34.6319	21.8702			12.0108	15.0617	13.8227	14.012	15.3573	13.2895	14.5849	14.1628					30.0365	29.3107	28.8628	34.4392	34.2093	42.3091	27.5089	26.307			13.3713	12.9512	15.371	14.2221	12.6762	14.19	12.644	13.9458
			24.4272	30.3923	27.5507	32.8323	35.7923	25.4552	33.9837	34.2052			10.1056	12.1612	12.3204	14.6427	14.2334	11.801	13.8235	15.6142					17.1906	21.4125	17.7435	20.9669	19.9697	31.7894	19.0977	17.4041			10.4485	9.59766	10.6628	10.6548	9.70766	10.021	8.52291	10.0809
			43.2976	46.1491	45.8547	61.1397	59.6345	50.2517	72.7145	62.3534			17.3353	17.2561	19.2245	19.4564	20.9206	21.7156	26.4711	24.0443					23.8893	27.6266	18.7847	26.3693	29.1619	27.6741	21.4327	22.2034			12.4627	11.9724	9.97098	11.9254	10.9652	10.3812	9.83617	10.8452
			37.7843	48.0625	39.3898	45.363	37.8132	37.0238	40.9251	36.1606			17.2062	22.2654	17.7697	16.3345	17.6896	16.1151	18.0218	18.7386					26.2106	29.6263	30.1381	24.3226	25.0261	29.5313	22.7613	22.2221			12.343	13.9616	13.1473	11.9505	11.0647	12.1425	13.8828	12.214
			16.6118	24.8174	27.9171	20.9531	23.8782	23.2041	24.32	21.0553			8.92144	9.87315	11.7522	11.7648	10.5055	10.0029	11.6592	10.9976					22.7847	25.7529	28.9799	26.8869	27.2563	33.8806	27.7318	20.084			11.905	10.8155	10.7704	12.414	12.7872	11.3487	12.3786	11.4349
			38.6189	33.848	30.2274	30.5647	31.6019	40.1407	38.9436	30.6772			17.3875	12.7958	16.1483	14.9495	14.6123	17.1914	16.1628	16.3816					28.1752	31.968	25.2021	32.0265	44.7683	39.3567	22.2798	21.5742			14.2217	13.4845	12.649	14.2882	14.8282	13.7	12.9607	12.878
			33.0201	54.2994	36.3323	39.2487	37.1952	37.9861	32.6384	32.1775			16.3954	21.0382	15.6184	16.6334	18.5604	17.0161	14.0912	16.3739					28.3822	31.266	24.2755	25.9773	29.578	34.3143	22.9728	31.958			13.2269	12.9245	11.8204	11.0036	12.0147	12.4846	11.9229	13.9402
			6.33676	3.89113	13.7362	9.89605	9.21792	10.8919	9.49879	6.79515			6.45966	1.29442	5.81953	7.1543	6.50932	5.67993	6.50754	6.52248					19.9593	18.9688	16.6978	24.6272	24.4703	33.294	20.2051	16.1394			9.56124	10.2092	8.83301	9.91579	10.4613	10.846	9.54468	9.54339
			41.0842	40.442	31.3619	35.528	29.451	34.6365	38.8522	34.3104			19.9161	17.5677	18.2425	17.486	18.4972	18.8689	17.2043	19.3695					24.4352	26.2279	24.4761	29.7199	38.8364	32.8112	28.1519	20.4418			11.6121	12.2438	11.644	12.6224	12.6844	11.4395	11.3372	11.2644
			26.6207	30.1779	22.5639	27.7684	22.3835	24.2699	23.1139	25.29			11.4962	12.5515	10.6215	10.336	11.2272	10.5904	9.44079	10.0299					20.9883	21.4335	24.7703	22.3962	20.8804	30.0219	19.7245	20.1392			10.8865	11.9608	12.5429	11.5629	7.94318	9.30691	10.3726	10.0754
			14.836	13.0797	11.187	9.53512	8.37586	10.5854	7.22575	4.03856			5.81191	5.49652	6.80004	7.25374	7.15733	6.03326	5.61012	4.49746					21.2599	23.0011	18.4901	21.7763	30.057	30.3472	20.6981	18.9632			10.5103	11.2933	9.74643	9.8155	11.5076	11.2395	10.9765	10.4044
			33.8012	31.6349	36.0362	29.9941	29.6974	32.6544	30.0711	25.7596			16.6822	14.3874	17.2488	18.2943	16.1908	18.6996	16.4566	17.7298					20.227	23.1789	21.5979	29.8762	32.7744	28.4767	18.535	18.8088			9.6144	11.5101	11.2075	11.9386	11.2396	12.4548	10.338	11.6461
			52.3968	29.3768	26.5034	37.4609	30.5102	40.3053	36.1731	33.1907			23.5571	16.6519	13.0793	18.0497	17.4254	17.7478	19.8515	17.6371					25.9751	23.9844	27.5913	26.8191	32.2373	34.0156	20.0783	21.9585			12.4481	10.9853	11.1363	11.0024	11.8446	13.0678	9.68275	10.0434
			21.7579	31.4095	13.8217	13.1979	16.8359	18.8629	15.8923	11.4364			7.87016	13.8131	7.57898	6.99871	8.51251	9.32078	8.0333	6.56643					19.7528	24.0778	25.5682	35.4534	31.77	29.7012	26.1045	19.2477			10.435	10.8598	11.0419	12.2389	12.4113	11.2999	11.9574	11.7586
[truncated: 162,643 more rows]

## Sheet: Supplementary Figure 6
Supplementary Figure 6: T values distribution for the contrast target > 0 for the voxels within the target ROI, a number of randomnly selected voxels withihn the cortex, but outside of the target ROI and number of randomly selected voxels outside the cortex for NORDIC and Standard for S1 and S2
[truncated: 60 more rows]
[truncated: 1 more columns]

[truncated: 5 more sheets: Supplementary Figure 7, Supplementary Figure 8, Supplementary Figure 11, Supplementary Figure 14, Supplementary Figure 18]
